# Supplementary material for: ﻿Karyotype and genome size variation in white-flowered Eranthis sect. Shibateranthis (Ranunculaceae)
Source: PhytoKeys. 2021 Dec 31;187:207–27. doi: 10.3897/phytokeys.187.75715 (PMC8741716; doi:10.3897/phytokeys.187.75715)
Supplement: XML Treatment for Eranthis lobulata [file phytokeys.187.75715-treatment1.xml]

<!DOCTYPE tp:taxon-treatment
  PUBLIC "-//TaxonX//DTD Taxonomic Treatment Publishing DTD v0 20100105//EN" "tax-treatment-NSO.dtd">
<tp:taxon-treatment xmlns:tp="http://www.plazi.org/taxpub"><tp:treatment-meta><kwd-group><label>Taxon classification</label><kwd>
                <named-content content-type="kingdom">Plantae</named-content>
              </kwd><kwd>
                <named-content content-type="order">Ranunculales</named-content>
              </kwd><kwd>
                <named-content content-type="family">Ranunculaceae</named-content>
              </kwd></kwd-group><mixed-citation publication-type="journal"><person-group><name><surname>Mitrenina</surname><given-names>Elizaveta Yu.</given-names></name><name><surname>Erst</surname><given-names>Andrey S.</given-names></name><name><surname>Peruzzi</surname><given-names>Lorenzo</given-names></name><name><surname>Skaptsov</surname><given-names>Mikhail V.</given-names></name><name><surname>Ikeda</surname><given-names>Hiroshi</given-names></name><name><surname>Nikulin</surname><given-names>Vyacheslav Yu.</given-names></name><name><surname>Wang</surname><given-names>Wei</given-names></name></person-group><article-title>﻿Karyotype and genome size variation in white-flowered <italic><tp:taxon-name><tp:taxon-name-part taxon-name-part-type="genus" reg="Eranthis">Eranthis</tp:taxon-name-part></tp:taxon-name></italic> sect. <italic><tp:taxon-name><tp:taxon-name-part taxon-name-part-type="genus" reg="Eranthis"/><tp:taxon-name-part taxon-name-part-type="section" reg="Shibateranthis">Shibateranthis</tp:taxon-name-part></tp:taxon-name></italic> (<tp:taxon-name><tp:taxon-name-part taxon-name-part-type="family">Ranunculaceae</tp:taxon-name-part></tp:taxon-name>)</article-title><source>PhytoKeys</source><day>31</day><month>12</month><year>2021</year><volume>187</volume><fpage>207</fpage><lpage>227</lpage><pub-id pub-id-type="doi">10.3897/phytokeys.187.75715</pub-id></mixed-citation></tp:treatment-meta><tp:nomenclature><label>﻿</label><tp:taxon-name>
              <object-id xmlns:xlink="http://www.w3.org/1999/xlink" content-type="arpha" xlink:type="simple">92F46FE3-0F93-5811-9905-1CCD40A3021E</object-id>
              <tp:taxon-name-part taxon-name-part-type="genus" reg="Eranthis">Eranthis</tp:taxon-name-part>
              <tp:taxon-name-part taxon-name-part-type="species" reg="lobulata">lobulata</tp:taxon-name-part>
            </tp:taxon-name></tp:nomenclature><tp:treatment-sec sec-type="notes" id="SECID0ECDBG"><title>Notes.</title><p>The somatic and basic chromosome numbers in <italic><tp:taxon-name><tp:taxon-name-part taxon-name-part-type="genus" reg="Eranthis">E.</tp:taxon-name-part><tp:taxon-name-part taxon-name-part-type="species" reg="lobulata">lobulata</tp:taxon-name-part></tp:taxon-name></italic>, endemic to China, are 2<italic>n</italic> = 16 and <italic>x</italic> = 8, respectively (Table <xref ref-type="table" rid="T1">1</xref>; Fig. <xref ref-type="fig" rid="F2">2A</xref>). Five pairs of chromosomes (I–V) are metacentric, and three pairs (VI–VIII) are submetacentric, subtelocentric and acrocentric (Tables <xref ref-type="table" rid="T2">2</xref> and <xref ref-type="table" rid="T3">3</xref>; Fig. <xref ref-type="fig" rid="F3">3</xref>). A pair of submetacentric chromosomes exhibits a secondary constriction. We also found a single small B chromosome in some cells. These Bs are metacentric, about 2.5 μm long. The karyotype formula of <italic><tp:taxon-name><tp:taxon-name-part taxon-name-part-type="genus" reg="Eranthis">E.</tp:taxon-name-part><tp:taxon-name-part taxon-name-part-type="species" reg="lobulata">lobulata</tp:taxon-name-part></tp:taxon-name></italic> is 2<italic>n</italic> = 2<italic>x</italic> = 16 = 10m + 2sm<sup>sat</sup> + 2st + 2t + 0–1B.</p><table-wrap id="T2" position="float" orientation="portrait"><label>Table 2.</label><caption><p>Karyomorphological parameters in white-flowered <tp:taxon-name><tp:taxon-name-part taxon-name-part-type="genus" reg="Eranthis">Eranthis</tp:taxon-name-part><tp:taxon-name-part taxon-name-part-type="infraspecific-rank">sect.</tp:taxon-name-part><tp:taxon-name-part taxon-name-part-type="section" reg="Shibateranthis">Shibateranthis</tp:taxon-name-part></tp:taxon-name>.</p></caption><table id="TID0E4DBI" rules="all"><tbody><tr><th rowspan="1" colspan="1">Species</th><th rowspan="1" colspan="1">Chromosome pair</th><th rowspan="1" colspan="1"><abbrev xmlns:xlink="http://www.w3.org/1999/xlink" xlink:title="chromosome length" id="ABBRID0EBGBG" xlink:type="simple">CL</abbrev> (µm)</th><th rowspan="1" colspan="1">r</th><th rowspan="1" colspan="1">
                      <abbrev xmlns:xlink="http://www.w3.org/1999/xlink" xlink:title="centromeric indices" id="ABBRID0EMGBG" xlink:type="simple">CI</abbrev>
                    </th><th rowspan="1" colspan="1"><abbrev xmlns:xlink="http://www.w3.org/1999/xlink" xlink:title="relative chromosome length" id="ABBRID0EUGBG" xlink:type="simple">RL</abbrev> (%)</th><th rowspan="1" colspan="1">Type</th></tr><tr><td rowspan="8" colspan="1">
                      <bold>
                        <italic>
                          <tp:taxon-name><tp:taxon-name-part taxon-name-part-type="genus" reg="Eranthis">E.</tp:taxon-name-part><tp:taxon-name-part taxon-name-part-type="species" reg="lobulata">lobulata</tp:taxon-name-part></tp:taxon-name>
                        </italic>
                      </bold>
                    </td><td rowspan="1" colspan="1">I</td><td rowspan="1" colspan="1">8.46 ± 0.42</td><td rowspan="1" colspan="1">1.07 ± 0.04</td><td rowspan="1" colspan="1">0.48</td><td rowspan="1" colspan="1">7.80</td><td rowspan="1" colspan="1">m</td></tr><tr><td rowspan="1" colspan="1">II</td><td rowspan="1" colspan="1">8.19 ± 0.31</td><td rowspan="1" colspan="1">1.16 ± 0.09</td><td rowspan="1" colspan="1">0.46</td><td rowspan="1" colspan="1">7.55</td><td rowspan="1" colspan="1">m</td></tr><tr><td rowspan="1" colspan="1">III</td><td rowspan="1" colspan="1">7.43 ± 0.30</td><td rowspan="1" colspan="1">1.17 ± 0.07</td><td rowspan="1" colspan="1">0.46</td><td rowspan="1" colspan="1">6.85</td><td rowspan="1" colspan="1">m</td></tr><tr><td rowspan="1" colspan="1">IV</td><td rowspan="1" colspan="1">7.38 ± 0.16</td><td rowspan="1" colspan="1">1.36 ± 0.10</td><td rowspan="1" colspan="1">0.42</td><td rowspan="1" colspan="1">6.80</td><td rowspan="1" colspan="1">m</td></tr><tr><td rowspan="1" colspan="1">V</td><td rowspan="1" colspan="1">7.00 ± 0.29</td><td rowspan="1" colspan="1">1.28 ± 0.05</td><td rowspan="1" colspan="1">0.44</td><td rowspan="1" colspan="1">6.45</td><td rowspan="1" colspan="1">m</td></tr><tr><td rowspan="1" colspan="1">VI</td><td rowspan="1" colspan="1">6.11 ± 0.15</td><td rowspan="1" colspan="1">2.05 ± 0.09</td><td rowspan="1" colspan="1">0.33</td><td rowspan="1" colspan="1">5.63</td><td rowspan="1" colspan="1">sm<sup>sat</sup></td></tr><tr><td rowspan="1" colspan="1">VII</td><td rowspan="1" colspan="1">5.05 ± 0.21</td><td rowspan="1" colspan="1">5.04 ± 0.51</td><td rowspan="1" colspan="1">0.17</td><td rowspan="1" colspan="1">4.66</td><td rowspan="1" colspan="1">st</td></tr><tr><td rowspan="1" colspan="1">VIII</td><td rowspan="1" colspan="1">4.62 ± 0.24</td><td rowspan="1" colspan="1">8.35 ± 0.84</td><td rowspan="1" colspan="1">0.11</td><td rowspan="1" colspan="1">4.26</td><td rowspan="1" colspan="1">t</td></tr><tr><td rowspan="8" colspan="1">
                      <bold><italic><tp:taxon-name><tp:taxon-name-part taxon-name-part-type="genus" reg="Eranthis">E.</tp:taxon-name-part><tp:taxon-name-part taxon-name-part-type="species" reg="stellata">stellata</tp:taxon-name-part></tp:taxon-name></italic> (pop. 2)</bold>
                    </td><td rowspan="1" colspan="1">I</td><td rowspan="1" colspan="1">9.61 ± 0.34</td><td rowspan="1" colspan="1">1.07 ± 0.04</td><td rowspan="1" colspan="1">0.48</td><td rowspan="1" colspan="1">7.84</td><td rowspan="1" colspan="1">m</td></tr><tr><td rowspan="1" colspan="1">II</td><td rowspan="1" colspan="1">9.29 ± 0.31</td><td rowspan="1" colspan="1">1.07 ± 0.04</td><td rowspan="1" colspan="1">0.48</td><td rowspan="1" colspan="1">7.58</td><td rowspan="1" colspan="1">m</td></tr><tr><td rowspan="1" colspan="1">III</td><td rowspan="1" colspan="1">8.85 ± 0.39</td><td rowspan="1" colspan="1">1.06 ± 0.03</td><td rowspan="1" colspan="1">0.49</td><td rowspan="1" colspan="1">7.22</td><td rowspan="1" colspan="1">m</td></tr><tr><td rowspan="1" colspan="1">IV</td><td rowspan="1" colspan="1">8.31 ± 0.42</td><td rowspan="1" colspan="1">1.06 ± 0.04</td><td rowspan="1" colspan="1">0.49</td><td rowspan="1" colspan="1">6.78</td><td rowspan="1" colspan="1">m</td></tr><tr><td rowspan="1" colspan="1">V</td><td rowspan="1" colspan="1">7.89 ± 0.16</td><td rowspan="1" colspan="1">1.33 ± 0.07</td><td rowspan="1" colspan="1">0.43</td><td rowspan="1" colspan="1">6.44</td><td rowspan="1" colspan="1">m</td></tr><tr><td rowspan="1" colspan="1">VI</td><td rowspan="1" colspan="1">6.21 ± 0.25</td><td rowspan="1" colspan="1">2.00 ± 0.19</td><td rowspan="1" colspan="1">0.33</td><td rowspan="1" colspan="1">5.06</td><td rowspan="1" colspan="1">sm</td></tr><tr><td rowspan="1" colspan="1">VII</td><td rowspan="1" colspan="1">6.13 ± 0.40</td><td rowspan="1" colspan="1">2.14 ± 0.18</td><td rowspan="1" colspan="1">0.32</td><td rowspan="1" colspan="1">5.00</td><td rowspan="1" colspan="1">sm<sup>sat</sup></td></tr><tr><td rowspan="1" colspan="1">VIII</td><td rowspan="1" colspan="1">5.01 ± 0.34</td><td rowspan="1" colspan="1">7.86 ± 0.38</td><td rowspan="1" colspan="1">0.11</td><td rowspan="1" colspan="1">4.08</td><td rowspan="1" colspan="1">t</td></tr><tr><td rowspan="7" colspan="1">
                      <bold><italic><tp:taxon-name><tp:taxon-name-part taxon-name-part-type="genus" reg="Eranthis">E.</tp:taxon-name-part><tp:taxon-name-part taxon-name-part-type="species" reg="tanhoensis">tanhoensis</tp:taxon-name-part></tp:taxon-name></italic> (pop. 12)</bold>
                    </td><td rowspan="1" colspan="1">I</td><td rowspan="1" colspan="1">8.68 ± 0.36</td><td rowspan="1" colspan="1">1.09 ± 0.05</td><td rowspan="1" colspan="1">0.48</td><td rowspan="1" colspan="1">8.74</td><td rowspan="1" colspan="1">m</td></tr><tr><td rowspan="1" colspan="1">II</td><td rowspan="1" colspan="1">8.56 ± 0.41</td><td rowspan="1" colspan="1">1.23 ± 0.06</td><td rowspan="1" colspan="1">0.45</td><td rowspan="1" colspan="1">8.62</td><td rowspan="1" colspan="1">m<sup>sat</sup></td></tr><tr><td rowspan="1" colspan="1">III</td><td rowspan="1" colspan="1">8.16 ± 0.29</td><td rowspan="1" colspan="1">1.07 ± 0.05</td><td rowspan="1" colspan="1">0.48</td><td rowspan="1" colspan="1">8.21</td><td rowspan="1" colspan="1">m</td></tr><tr><td rowspan="1" colspan="1">IV</td><td rowspan="1" colspan="1">7.73 ± 0.35</td><td rowspan="1" colspan="1">1.07 ± 0.05</td><td rowspan="1" colspan="1">0.48</td><td rowspan="1" colspan="1">7.78</td><td rowspan="1" colspan="1">m</td></tr><tr><td rowspan="1" colspan="1">V</td><td rowspan="1" colspan="1">6.63 ± 0.46</td><td rowspan="1" colspan="1">1.37 ± 0.11</td><td rowspan="1" colspan="1">0.42</td><td rowspan="1" colspan="1">6.67</td><td rowspan="1" colspan="1">m</td></tr><tr><td rowspan="1" colspan="1">VI</td><td rowspan="1" colspan="1">5.72 ± 0.46</td><td rowspan="1" colspan="1">1.92 ± 0.14</td><td rowspan="1" colspan="1">0.34</td><td rowspan="1" colspan="1">5.76</td><td rowspan="1" colspan="1">sm</td></tr><tr><td rowspan="1" colspan="1">VII</td><td rowspan="1" colspan="1">4.19 ± 0.38</td><td rowspan="1" colspan="1">2.34 ± 0.15</td><td rowspan="1" colspan="1">0.30</td><td rowspan="1" colspan="1">4.22</td><td rowspan="1" colspan="1">sm</td></tr><tr><td rowspan="21" colspan="1">
                      <bold><italic><tp:taxon-name><tp:taxon-name-part taxon-name-part-type="genus" reg="Eranthis">E.</tp:taxon-name-part><tp:taxon-name-part taxon-name-part-type="species" reg="sibirica">sibirica</tp:taxon-name-part></tp:taxon-name></italic> (pop. 15)</bold>
                    </td><td rowspan="1" colspan="1">I</td><td rowspan="1" colspan="1">9.51 ± 0.24</td><td rowspan="1" colspan="1">1.08 ± 0.04</td><td rowspan="1" colspan="1">0.48</td><td rowspan="1" colspan="1">2.88</td><td rowspan="1" colspan="1">m</td></tr><tr><td rowspan="1" colspan="1">II</td><td rowspan="1" colspan="1">9.47 ± 0.29</td><td rowspan="1" colspan="1">1.03 ± 0.02</td><td rowspan="1" colspan="1">0.49</td><td rowspan="1" colspan="1">2.87</td><td rowspan="1" colspan="1">m</td></tr><tr><td rowspan="1" colspan="1">III</td><td rowspan="1" colspan="1">9.20 ± 0.06</td><td rowspan="1" colspan="1">1.17 ± 0.03</td><td rowspan="1" colspan="1">0.46</td><td rowspan="1" colspan="1">2.78</td><td rowspan="1" colspan="1">m</td></tr><tr><td rowspan="1" colspan="1">IV</td><td rowspan="1" colspan="1">9.13 ± 0.13</td><td rowspan="1" colspan="1">1.10 ± 0.06</td><td rowspan="1" colspan="1">0.48</td><td rowspan="1" colspan="1">2.76</td><td rowspan="1" colspan="1">m</td></tr><tr><td rowspan="1" colspan="1">V</td><td rowspan="1" colspan="1">9.00 ± 0.11</td><td rowspan="1" colspan="1">1.05 ± 0.02</td><td rowspan="1" colspan="1">0.49</td><td rowspan="1" colspan="1">2.72</td><td rowspan="1" colspan="1">m</td></tr><tr><td rowspan="1" colspan="1">VI</td><td rowspan="1" colspan="1">8.91 ± 0.14</td><td rowspan="1" colspan="1">1.39 ± 0.12</td><td rowspan="1" colspan="1">0.42</td><td rowspan="1" colspan="1">2.70</td><td rowspan="1" colspan="1">m</td></tr><tr><td rowspan="1" colspan="1">VII</td><td rowspan="1" colspan="1">8.88 ± 0.07</td><td rowspan="1" colspan="1">1.20 ± 0.03</td><td rowspan="1" colspan="1">0.45</td><td rowspan="1" colspan="1">2.69</td><td rowspan="1" colspan="1">m</td></tr><tr><td rowspan="1" colspan="1">VIII</td><td rowspan="1" colspan="1">8.87 ± 0.16</td><td rowspan="1" colspan="1">1.05 ± 0.03</td><td rowspan="1" colspan="1">0.49</td><td rowspan="1" colspan="1">2.68</td><td rowspan="1" colspan="1">m</td></tr><tr><td rowspan="1" colspan="1">IX</td><td rowspan="1" colspan="1">8.67 ± 0.10</td><td rowspan="1" colspan="1">1.08 ± 0.05</td><td rowspan="1" colspan="1">0.48</td><td rowspan="1" colspan="1">2.62</td><td rowspan="1" colspan="1">m</td></tr><tr><td rowspan="1" colspan="1">X</td><td rowspan="1" colspan="1">8.47 ± 0.09</td><td rowspan="1" colspan="1">1.27 ± 0.09</td><td rowspan="1" colspan="1">0.44</td><td rowspan="1" colspan="1">2.56</td><td rowspan="1" colspan="1">m</td></tr><tr><td rowspan="1" colspan="1">XI</td><td rowspan="1" colspan="1">8.44 ± 0.15</td><td rowspan="1" colspan="1">1.07 ± 0.03</td><td rowspan="1" colspan="1">0.48</td><td rowspan="1" colspan="1">2.55</td><td rowspan="1" colspan="1">m</td></tr><tr><td rowspan="1" colspan="1">XII</td><td rowspan="1" colspan="1">8.14 ± 0.13</td><td rowspan="1" colspan="1">1.16 ± 0.02</td><td rowspan="1" colspan="1">0.46</td><td rowspan="1" colspan="1">2.46</td><td rowspan="1" colspan="1">m</td></tr><tr><td rowspan="1" colspan="1">XIII</td><td rowspan="1" colspan="1">7.71 ± 0.04</td><td rowspan="1" colspan="1">1.18 ± 0.09</td><td rowspan="1" colspan="1">0.46</td><td rowspan="1" colspan="1">2.33</td><td rowspan="1" colspan="1">m</td></tr><tr><td rowspan="1" colspan="1">XIV</td><td rowspan="1" colspan="1">7.46 ± 0.15</td><td rowspan="1" colspan="1">1.35 ± 0.15</td><td rowspan="1" colspan="1">0.43</td><td rowspan="1" colspan="1">2.26</td><td rowspan="1" colspan="1">m</td></tr><tr><td rowspan="1" colspan="1">XV</td><td rowspan="1" colspan="1">7.26 ± 0.21</td><td rowspan="1" colspan="1">1.70 ± 0.06</td><td rowspan="1" colspan="1">0.37</td><td rowspan="1" colspan="1">2.20</td><td rowspan="1" colspan="1">sm</td></tr><tr><td rowspan="1" colspan="1">XVI</td><td rowspan="1" colspan="1">7.10 ± 0.04</td><td rowspan="1" colspan="1">1.28 ± 0.03</td><td rowspan="1" colspan="1">0.44</td><td rowspan="1" colspan="1">2.15</td><td rowspan="1" colspan="1">m</td></tr><tr><td rowspan="1" colspan="1">XVII</td><td rowspan="1" colspan="1">6.89 ± 0.05</td><td rowspan="1" colspan="1">1.61 ± 0.05</td><td rowspan="1" colspan="1">0.38</td><td rowspan="1" colspan="1">2.08</td><td rowspan="1" colspan="1">m</td></tr><tr><td rowspan="1" colspan="1">XVIII</td><td rowspan="1" colspan="1">6.45 ± 0.31</td><td rowspan="1" colspan="1">1.70 ± 0.08</td><td rowspan="1" colspan="1">0.37</td><td rowspan="1" colspan="1">1.95</td><td rowspan="1" colspan="1">sm</td></tr><tr><td rowspan="1" colspan="1">XIX</td><td rowspan="1" colspan="1">5.36 ± 0.23</td><td rowspan="1" colspan="1">1.97 ± 0.09</td><td rowspan="1" colspan="1">0.34</td><td rowspan="1" colspan="1">1.62</td><td rowspan="1" colspan="1">sm</td></tr><tr><td rowspan="1" colspan="1">XX</td><td rowspan="1" colspan="1">5.24 ± 0.25</td><td rowspan="1" colspan="1">1.74 ± 0.03</td><td rowspan="1" colspan="1">0.37</td><td rowspan="1" colspan="1">1.59</td><td rowspan="1" colspan="1">sm<sup>sat</sup></td></tr><tr><td rowspan="1" colspan="1">XXI</td><td rowspan="1" colspan="1">5.08 ± 0.34</td><td rowspan="1" colspan="1">2.29 ± 0.14</td><td rowspan="1" colspan="1">0.30</td><td rowspan="1" colspan="1">1.54</td><td rowspan="1" colspan="1">sm</td></tr><tr><td rowspan="9" colspan="1">
                      <bold>
                        <italic>
                          <tp:taxon-name><tp:taxon-name-part taxon-name-part-type="genus" reg="Eranthis">E.</tp:taxon-name-part><tp:taxon-name-part taxon-name-part-type="species" reg="byunsanensis">byunsanensis</tp:taxon-name-part></tp:taxon-name>
                        </italic>
                      </bold>
                    </td><td rowspan="1" colspan="1">I</td><td rowspan="1" colspan="1">8.59 ± 0.19</td><td rowspan="1" colspan="1">1.05 ± 0.03</td><td rowspan="1" colspan="1">0.49</td><td rowspan="1" colspan="1">8.55</td><td rowspan="1" colspan="1">m</td></tr><tr><td rowspan="1" colspan="1">II</td><td rowspan="1" colspan="1">8.13 ± 0.31</td><td rowspan="1" colspan="1">1.06 ± 0.04</td><td rowspan="1" colspan="1">0.49</td><td rowspan="1" colspan="1">8.09</td><td rowspan="1" colspan="1">m</td></tr><tr><td rowspan="1" colspan="1">III</td><td rowspan="1" colspan="1">7.65 ± 0.13</td><td rowspan="1" colspan="1">1.07 ± 0.04</td><td rowspan="1" colspan="1">0.48</td><td rowspan="1" colspan="1">7.61</td><td rowspan="1" colspan="1">m</td></tr><tr><td rowspan="1" colspan="1">IV</td><td rowspan="1" colspan="1">6.18 ± 0.09</td><td rowspan="1" colspan="1">1.40 ± 0.05</td><td rowspan="1" colspan="1">0.42</td><td rowspan="1" colspan="1">6.15</td><td rowspan="1" colspan="1">m</td></tr><tr><td rowspan="1" colspan="1">V</td><td rowspan="1" colspan="1">5.68 ± 0.21</td><td rowspan="1" colspan="1">1.19 ± 0.05</td><td rowspan="1" colspan="1">0.46</td><td rowspan="1" colspan="1">5.65</td><td rowspan="1" colspan="1">m</td></tr><tr><td rowspan="1" colspan="1">VI</td><td rowspan="1" colspan="1">5.44 ± 0.19</td><td rowspan="1" colspan="1">5.22 ± 0.30</td><td rowspan="1" colspan="1">0.16</td><td rowspan="1" colspan="1">5.41</td><td rowspan="1" colspan="1">st</td></tr><tr><td rowspan="1" colspan="1"/><td rowspan="1" colspan="1">5.19 ± 0.08</td><td rowspan="1" colspan="1">1.74 ± 0.05</td><td rowspan="1" colspan="1">0.37</td><td rowspan="1" colspan="1">5.17</td><td rowspan="1" colspan="1">sm</td></tr><tr><td rowspan="1" colspan="1">VII</td><td rowspan="1" colspan="1">5.20 ± 0.13</td><td rowspan="1" colspan="1">5.64 ± 0.19</td><td rowspan="1" colspan="1">0.15</td><td rowspan="1" colspan="1">5.17</td><td rowspan="1" colspan="1">st</td></tr><tr><td rowspan="1" colspan="1">VIII</td><td rowspan="1" colspan="1">3.52 ± 0.07</td><td rowspan="1" colspan="1">4.06 ± 0.37</td><td rowspan="1" colspan="1">0.20</td><td rowspan="1" colspan="1">3.50</td><td rowspan="1" colspan="1">st</td></tr><tr><td rowspan="8" colspan="1">
                      <bold><italic><tp:taxon-name><tp:taxon-name-part taxon-name-part-type="genus" reg="Eranthis">E.</tp:taxon-name-part><tp:taxon-name-part taxon-name-part-type="species" reg="pinnatifida">pinnatifida</tp:taxon-name-part></tp:taxon-name></italic> (pop. 21)</bold>
                    </td><td rowspan="1" colspan="1">I</td><td rowspan="1" colspan="1">9.24 ± 0.18</td><td rowspan="1" colspan="1">1.12 ± 0.02</td><td rowspan="1" colspan="1">0.47</td><td rowspan="1" colspan="1">8.58</td><td rowspan="1" colspan="1">m</td></tr><tr><td rowspan="1" colspan="1">II</td><td rowspan="1" colspan="1">8.63 ± 0.24</td><td rowspan="1" colspan="1">1.08 ± 0.06</td><td rowspan="1" colspan="1">0.48</td><td rowspan="1" colspan="1">8.02</td><td rowspan="1" colspan="1">m</td></tr><tr><td rowspan="1" colspan="1">III</td><td rowspan="1" colspan="1">8.25 ± 0.31</td><td rowspan="1" colspan="1">1.13 ± 0.03</td><td rowspan="1" colspan="1">0.47</td><td rowspan="1" colspan="1">7.66</td><td rowspan="1" colspan="1">m</td></tr><tr><td rowspan="1" colspan="1">IV</td><td rowspan="1" colspan="1">6.62 ± 0.12</td><td rowspan="1" colspan="1">1.37 ± 0.07</td><td rowspan="1" colspan="1">0.42</td><td rowspan="1" colspan="1">6.15</td><td rowspan="1" colspan="1">m</td></tr><tr><td rowspan="1" colspan="1">V</td><td rowspan="1" colspan="1">6.24 ± 0.26</td><td rowspan="1" colspan="1">2.77 ± 0.14</td><td rowspan="1" colspan="1">0.27</td><td rowspan="1" colspan="1">5.80</td><td rowspan="1" colspan="1">sm</td></tr><tr><td rowspan="1" colspan="1">VI</td><td rowspan="1" colspan="1">5.88 ± 0.18</td><td rowspan="1" colspan="1">2.38 ± 0.07</td><td rowspan="1" colspan="1">0.30</td><td rowspan="1" colspan="1">5.46</td><td rowspan="1" colspan="1">sm</td></tr><tr><td rowspan="1" colspan="1">VII</td><td rowspan="1" colspan="1">5.04 ± 0.11</td><td rowspan="1" colspan="1">1.95 ± 0.13</td><td rowspan="1" colspan="1">0.34</td><td rowspan="1" colspan="1">4.68</td><td rowspan="1" colspan="1">sm</td></tr><tr><td rowspan="1" colspan="1">VIII</td><td rowspan="1" colspan="1">3.92 ± 0.09</td><td rowspan="1" colspan="1">3.10 ± 0.29</td><td rowspan="1" colspan="1">0.24</td><td rowspan="1" colspan="1">3.64</td><td rowspan="1" colspan="1">st<sup>sat</sup></td></tr></tbody></table><table-wrap-foot><fn><p>Notes: <abbrev xmlns:xlink="http://www.w3.org/1999/xlink" xlink:title="chromosome length" id="ABBRID0E4OAI" xlink:type="simple">CL</abbrev> – chromosome length, mean value ± standard deviation; r – arm ratio, mean value ± standard deviation; <abbrev xmlns:xlink="http://www.w3.org/1999/xlink" xlink:title="centromeric indices" id="ABBRID0EBPAI" xlink:type="simple">CI</abbrev> – centromeric index; <abbrev xmlns:xlink="http://www.w3.org/1999/xlink" xlink:title="relative chromosome length" id="ABBRID0EFPAI" xlink:type="simple">RL</abbrev> – relative chromosome length; m – metacentric chromosome; sm – submetacentric chromosome; st – subtelocentric chromosome; t – acrocentric chromosome; <sup>sat</sup> – chromosome showing secondary constriction.</p></fn></table-wrap-foot></table-wrap><fig id="F2" position="float" orientation="portrait"><object-id xmlns:xlink="http://www.w3.org/1999/xlink" content-type="doi" xlink:type="simple">10.3897/phytokeys.187.75715.figure2</object-id><object-id xmlns:xlink="http://www.w3.org/1999/xlink" content-type="arpha" xlink:type="simple">C7C1F701-E6A1-5ADD-B78E-63F8EA6CCEFE</object-id><label>Figure 2.</label><caption><p>Mitotic metaphase plates of white-flowered <tp:taxon-name><tp:taxon-name-part taxon-name-part-type="genus" reg="Eranthis">Eranthis</tp:taxon-name-part><tp:taxon-name-part taxon-name-part-type="infraspecific-rank">sect.</tp:taxon-name-part><tp:taxon-name-part taxon-name-part-type="section" reg="Shibateranthis">Shibateranthis</tp:taxon-name-part></tp:taxon-name><bold>A</bold><italic><tp:taxon-name><tp:taxon-name-part taxon-name-part-type="genus" reg="Eranthis">E.</tp:taxon-name-part><tp:taxon-name-part taxon-name-part-type="species" reg="lobulata">lobulata</tp:taxon-name-part></tp:taxon-name></italic>, 2<italic>n</italic> = 16 <bold>B</bold><italic><tp:taxon-name><tp:taxon-name-part taxon-name-part-type="genus" reg="Eranthis">E.</tp:taxon-name-part><tp:taxon-name-part taxon-name-part-type="species" reg="stellata">stellata</tp:taxon-name-part></tp:taxon-name></italic> (pop. 2), 2<italic>n</italic> = 16 <bold>C</bold><italic><tp:taxon-name><tp:taxon-name-part taxon-name-part-type="genus" reg="Eranthis">E.</tp:taxon-name-part><tp:taxon-name-part taxon-name-part-type="species" reg="stellata">stellata</tp:taxon-name-part></tp:taxon-name></italic> (pop. 6), 2<italic>n</italic> = 16 <bold>D</bold><italic><tp:taxon-name><tp:taxon-name-part taxon-name-part-type="genus" reg="Eranthis">E.</tp:taxon-name-part><tp:taxon-name-part taxon-name-part-type="species" reg="tanhoensis">tanhoensis</tp:taxon-name-part></tp:taxon-name></italic> (pop. 12), 2<italic>n</italic> = 14 <bold>E</bold><italic><tp:taxon-name><tp:taxon-name-part taxon-name-part-type="genus" reg="Eranthis">E.</tp:taxon-name-part><tp:taxon-name-part taxon-name-part-type="species" reg="tanhoensis">tanhoensis</tp:taxon-name-part></tp:taxon-name></italic> (pop. 10), 2<italic>n</italic> = 14+0–8B (arrows point at <bold>B</bold> chromosomes) <bold>F</bold><italic><tp:taxon-name><tp:taxon-name-part taxon-name-part-type="genus" reg="Eranthis">E.</tp:taxon-name-part><tp:taxon-name-part taxon-name-part-type="species" reg="sibirica">sibirica</tp:taxon-name-part></tp:taxon-name></italic> (pop. 15), 2<italic>n</italic> = 42 <bold>G</bold><italic><tp:taxon-name><tp:taxon-name-part taxon-name-part-type="genus" reg="Eranthis">E.</tp:taxon-name-part><tp:taxon-name-part taxon-name-part-type="species" reg="byunsanensis">byunsanensis</tp:taxon-name-part></tp:taxon-name></italic>, 2<italic>n</italic> = 16 (arrows point at the heteromorphic chromosome pair) <bold>H</bold><italic><tp:taxon-name><tp:taxon-name-part taxon-name-part-type="genus" reg="Eranthis">E.</tp:taxon-name-part><tp:taxon-name-part taxon-name-part-type="species" reg="pinnatifida">pinnatifida</tp:taxon-name-part></tp:taxon-name></italic> (pop. 21), 2<italic>n</italic> = 16 <bold>I</bold><italic><tp:taxon-name><tp:taxon-name-part taxon-name-part-type="genus" reg="Eranthis">E.</tp:taxon-name-part><tp:taxon-name-part taxon-name-part-type="species" reg="pinnatifida">pinnatifida</tp:taxon-name-part></tp:taxon-name></italic> (pop. 20), 2<italic>n</italic> = 16 (arrows point at heteromorphic chromosome pair). Scale bars: 10 μm. Microphotographs by E.Yu. Mitrenina.</p></caption><graphic xmlns:xlink="http://www.w3.org/1999/xlink" xlink:href="phytokeys-187-207-g002.jpg" position="float" orientation="portrait" xlink:type="simple" id="oo_629268.jpg"><uri content-type="original_file" xlink:type="simple">https://binary.pensoft.net/fig/629268</uri></graphic></fig><fig id="F3" position="float" orientation="portrait"><object-id xmlns:xlink="http://www.w3.org/1999/xlink" content-type="doi" xlink:type="simple">10.3897/phytokeys.187.75715.figure3</object-id><object-id xmlns:xlink="http://www.w3.org/1999/xlink" content-type="arpha" xlink:type="simple">D032CC5F-D446-5648-AF21-A3B00A29D9AC</object-id><label>Figure 3.</label><caption><p>Haploid idiograms of white-flowered <tp:taxon-name><tp:taxon-name-part taxon-name-part-type="genus" reg="Eranthis">Eranthis</tp:taxon-name-part><tp:taxon-name-part taxon-name-part-type="infraspecific-rank">sect.</tp:taxon-name-part><tp:taxon-name-part taxon-name-part-type="section" reg="Shibateranthis">Shibateranthis</tp:taxon-name-part></tp:taxon-name> species. I–VIII – chromosome pairs; m – metacentric chromosome; sm – submetacentric chromosome; st – subtelocentric chromosome; t – acrocentric chromosome; T – telocentric chromosome; B – B chromosome.</p></caption><graphic xmlns:xlink="http://www.w3.org/1999/xlink" xlink:href="phytokeys-187-207-g003.jpg" position="float" orientation="portrait" xlink:type="simple" id="oo_629269.jpg"><uri content-type="original_file" xlink:type="simple">https://binary.pensoft.net/fig/629269</uri></graphic></fig></tp:treatment-sec><tp:treatment-sec><!--Section generated to contain objects referenced in tp:taxon-treatment.--><table-wrap id="T1" position="float" orientation="portrait"><label>Table 1.</label><caption><p>Chromosome number, ploidy and genome size in white-flowered <tp:taxon-name><tp:taxon-name-part taxon-name-part-type="genus" reg="Eranthis">Eranthis</tp:taxon-name-part><tp:taxon-name-part taxon-name-part-type="infraspecific-rank">sect.</tp:taxon-name-part><tp:taxon-name-part taxon-name-part-type="section" reg="Shibateranthis">Shibateranthis</tp:taxon-name-part></tp:taxon-name>.</p></caption><table id="TID0EIKAI" rules="all"><tbody><tr><th rowspan="1" colspan="1">N°</th><th rowspan="1" colspan="1">Species</th><th rowspan="1" colspan="1">Voucher information</th><th rowspan="1" colspan="1">2<italic>n</italic></th><th rowspan="1" colspan="1">Ploidy level</th><th rowspan="1" colspan="1">1C<italic>x</italic> ± SD (pg)</th></tr><tr><td rowspan="1" colspan="1">1</td><td rowspan="1" colspan="1">
                  <italic>
                    <tp:taxon-name><tp:taxon-name-part taxon-name-part-type="genus" reg="Eranthis">E.</tp:taxon-name-part><tp:taxon-name-part taxon-name-part-type="species" reg="lobulata">lobulata</tp:taxon-name-part></tp:taxon-name>
                  </italic>
                </td><td rowspan="1" colspan="1">China, Sichuan Province, Jiuding Shan Mountain, <named-content xmlns:xlink="http://www.w3.org/1999/xlink" content-type="dwc:verbatimCoordinates" xlink:type="simple"><named-content content-type="geo-json" specific-use="{&#34;type&#34;:&#34;Point&#34;,&#34;coordinates&#34;:[103.853333,31.543333]}" id="NCID0ETYAE" xlink:type="simple">31°32'36.0"N, 103°51'12.0"E</named-content></named-content>, 14 May 2018, L. Zhang</td><td rowspan="1" colspan="1">16</td><td rowspan="1" colspan="1">2<italic>x</italic></td><td rowspan="1" colspan="1">13.87 ± 0.29</td></tr><tr><td rowspan="1" colspan="1">2</td><td rowspan="1" colspan="1"><italic><tp:taxon-name><tp:taxon-name-part taxon-name-part-type="genus" reg="Eranthis">E.</tp:taxon-name-part><tp:taxon-name-part taxon-name-part-type="species" reg="stellata">stellata</tp:taxon-name-part></tp:taxon-name></italic>*</td><td rowspan="1" colspan="1">Russia, Primorsky Krai, Vladivostok City, Akademicheskaya Station, <named-content xmlns:xlink="http://www.w3.org/1999/xlink" content-type="dwc:verbatimCoordinates" xlink:type="simple"><named-content content-type="geo-json" specific-use="{&#34;type&#34;:&#34;Point&#34;,&#34;coordinates&#34;:[131.925472,43.190528]}" id="NCID0E4ZAE" xlink:type="simple">43°11'25.9"N 131°55'31.7"E</named-content></named-content>, 12 Apr 2018, V.V. Yakubov</td><td rowspan="1" colspan="1">16</td><td rowspan="1" colspan="1">2<italic>x</italic></td><td rowspan="1" colspan="1">15.88 ± 0.31</td></tr><tr><td rowspan="1" colspan="1">3</td><td rowspan="1" colspan="1"><italic><tp:taxon-name><tp:taxon-name-part taxon-name-part-type="genus" reg="Eranthis">E.</tp:taxon-name-part><tp:taxon-name-part taxon-name-part-type="species" reg="stellata">stellata</tp:taxon-name-part></tp:taxon-name></italic>*</td><td rowspan="1" colspan="1">Russia, Primorsky Krai, Vladivostok City, Malaya Sedanka River, <named-content xmlns:xlink="http://www.w3.org/1999/xlink" content-type="dwc:verbatimCoordinates" xlink:type="simple"><named-content content-type="geo-json" specific-use="{&#34;type&#34;:&#34;Point&#34;,&#34;coordinates&#34;:[131.990000,43.210000]}" id="NCID0EH2AE" xlink:type="simple">43°12'36"N, 131°59'24"E</named-content></named-content>, 16 Apr 2019, V.Yu. Nikulin &amp; A.Yu. Nikulin</td><td rowspan="1" colspan="1">16</td><td rowspan="1" colspan="1">2<italic>x</italic></td><td rowspan="1" colspan="1">15.94 ± 0.34</td></tr><tr><td rowspan="1" colspan="1">4</td><td rowspan="1" colspan="1">
                  <italic>
                    <tp:taxon-name><tp:taxon-name-part taxon-name-part-type="genus" reg="Eranthis">E.</tp:taxon-name-part><tp:taxon-name-part taxon-name-part-type="species" reg="stellata">stellata</tp:taxon-name-part></tp:taxon-name>
                  </italic>
                </td><td rowspan="1" colspan="1">Russia, Primorsky Krai, Vladivostok City, forest in the vicinity of "13<sup>th</sup> km" railway station, <named-content xmlns:xlink="http://www.w3.org/1999/xlink" content-type="dwc:verbatimCoordinates" xlink:type="simple"><named-content content-type="geo-json" specific-use="{&#34;type&#34;:&#34;Point&#34;,&#34;coordinates&#34;:[131.930278,43.192222]}" id="NCID0ET3AE" xlink:type="simple">43°11'32"N, 131°55'49"E</named-content></named-content>, 11 Apr 2019, V.Yu. Nikulin &amp; A.Yu. Nikulin</td><td rowspan="1" colspan="1">16</td><td rowspan="1" colspan="1">2<italic>x</italic></td><td rowspan="1" colspan="1">15.97 ± 0.31</td></tr><tr><td rowspan="1" colspan="1">5</td><td rowspan="1" colspan="1"><italic><tp:taxon-name><tp:taxon-name-part taxon-name-part-type="genus" reg="Eranthis">E.</tp:taxon-name-part><tp:taxon-name-part taxon-name-part-type="species" reg="stellata">stellata</tp:taxon-name-part></tp:taxon-name></italic>*</td><td rowspan="1" colspan="1">Russia, Primorsky Krai, Vladivostok City, Russkiy Island, <named-content xmlns:xlink="http://www.w3.org/1999/xlink" content-type="dwc:verbatimCoordinates" xlink:type="simple"><named-content content-type="geo-json" specific-use="{&#34;type&#34;:&#34;Point&#34;,&#34;coordinates&#34;:[131.864306,42.984722]}" id="NCID0E44AE" xlink:type="simple">42°59'05.0"N 131°51'51.5"E</named-content></named-content>, 14 May 2019, V.Yu. Nikulin &amp; A.Yu. Nikulin</td><td rowspan="1" colspan="1">16</td><td rowspan="1" colspan="1">2<italic>x</italic></td><td rowspan="1" colspan="1">14.23 ± 0.23</td></tr><tr><td rowspan="1" colspan="1">6</td><td rowspan="1" colspan="1">
                  <italic>
                    <tp:taxon-name><tp:taxon-name-part taxon-name-part-type="genus" reg="Eranthis">E.</tp:taxon-name-part><tp:taxon-name-part taxon-name-part-type="species" reg="stellata">stellata</tp:taxon-name-part></tp:taxon-name>
                  </italic>
                </td><td rowspan="1" colspan="1">China, Jilin Province, Fusong County, Baishan City, Changbai Mt., 852 m alt., <named-content xmlns:xlink="http://www.w3.org/1999/xlink" content-type="dwc:verbatimCoordinates" xlink:type="simple"><named-content content-type="geo-json" specific-use="{&#34;type&#34;:&#34;Point&#34;,&#34;coordinates&#34;:[127.508056,42.115417]}" id="NCID0EH6AE" xlink:type="simple">42°06'55.5"N, 127°30'29.0"E</named-content></named-content>, 29 Apr 2019, K. Xiang</td><td rowspan="1" colspan="1">16</td><td rowspan="1" colspan="1">2<italic>x</italic></td><td rowspan="1" colspan="1">15.99 ± 0.91</td></tr><tr><td rowspan="1" colspan="1">7</td><td rowspan="1" colspan="1"><italic><tp:taxon-name><tp:taxon-name-part taxon-name-part-type="genus" reg="Eranthis">E.</tp:taxon-name-part><tp:taxon-name-part taxon-name-part-type="species" reg="tanhoensis">tanhoensis</tp:taxon-name-part></tp:taxon-name></italic>*</td><td rowspan="1" colspan="1">Russia, Republic of Buryatiya, Kabansky Raion, Bolshoi Mamai River, mixed forest, <named-content xmlns:xlink="http://www.w3.org/1999/xlink" content-type="dwc:verbatimCoordinates" xlink:type="simple"><named-content content-type="geo-json" specific-use="{&#34;type&#34;:&#34;Point&#34;,&#34;coordinates&#34;:[104.866889,51.391694]}" id="NCID0ESAAG" xlink:type="simple">51°23'30.1"N, 104°52'00.8"E</named-content></named-content>, 20 Jun 2019, A.S. Erst, E.Yu. Mitrenina, D.A. Krivenko &amp; O.A. Chernysheva</td><td rowspan="1" colspan="1">14</td><td rowspan="1" colspan="1">2<italic>x</italic></td><td rowspan="1" colspan="1">12.44 ± 0.27</td></tr><tr><td rowspan="1" colspan="1">8</td><td rowspan="1" colspan="1"><italic><tp:taxon-name><tp:taxon-name-part taxon-name-part-type="genus" reg="Eranthis">E.</tp:taxon-name-part><tp:taxon-name-part taxon-name-part-type="species" reg="tanhoensis">tanhoensis</tp:taxon-name-part></tp:taxon-name></italic>*</td><td rowspan="1" colspan="1">Russia, Republic of Buryatia, Dulikha River, <named-content xmlns:xlink="http://www.w3.org/1999/xlink" content-type="dwc:verbatimCoordinates" xlink:type="simple"><named-content content-type="geo-json" specific-use="{&#34;type&#34;:&#34;Point&#34;,&#34;coordinates&#34;:[105.028667,51.534694]}" id="NCID0E3BAG" xlink:type="simple">51°32'04.9"N, 105°01'43.2"E</named-content></named-content>, 1 May 2019, A.S. Erst, D.A. Krivenko, O.A. Chernysheva</td><td rowspan="1" colspan="1">14</td><td rowspan="1" colspan="1">2<italic>x</italic></td><td rowspan="1" colspan="1">12.49 ± 0.22</td></tr><tr><td rowspan="1" colspan="1">9</td><td rowspan="1" colspan="1"><italic><tp:taxon-name><tp:taxon-name-part taxon-name-part-type="genus" reg="Eranthis">E.</tp:taxon-name-part><tp:taxon-name-part taxon-name-part-type="species" reg="tanhoensis">tanhoensis</tp:taxon-name-part></tp:taxon-name></italic>*</td><td rowspan="1" colspan="1">Russia, Buryatia Republic, Kabansky Raion, Tolbazikha River, <named-content xmlns:xlink="http://www.w3.org/1999/xlink" content-type="dwc:verbatimCoordinates" xlink:type="simple"><named-content content-type="geo-json" specific-use="{&#34;type&#34;:&#34;Point&#34;,&#34;coordinates&#34;:[104.686061,51.439183]}" id="NCID0EGDAG" xlink:type="simple">51°26'21.06"N, 104°41'09.82"E</named-content></named-content>, 2 May 2019, A.S. Erst, D.A. Krivenko, O.A. Chernysheva</td><td rowspan="1" colspan="1">14</td><td rowspan="1" colspan="1">2<italic>x</italic></td><td rowspan="1" colspan="1">12.38 ± 0.26</td></tr><tr><td rowspan="1" colspan="1">10</td><td rowspan="1" colspan="1"><italic><tp:taxon-name><tp:taxon-name-part taxon-name-part-type="genus" reg="Eranthis">E.</tp:taxon-name-part><tp:taxon-name-part taxon-name-part-type="species" reg="tanhoensis">tanhoensis</tp:taxon-name-part></tp:taxon-name></italic>*</td><td rowspan="1" colspan="1">Russia, Irkutsk Oblast, Slyudyansky Raion, Malye Mangaly River, <named-content xmlns:xlink="http://www.w3.org/1999/xlink" content-type="dwc:verbatimCoordinates" xlink:type="simple"><named-content content-type="geo-json" specific-use="{&#34;type&#34;:&#34;Point&#34;,&#34;coordinates&#34;:[104.571283,51.446714]}" id="NCID0EQEAG" xlink:type="simple">51°26'48.17"N, 104°34'16.62"E</named-content></named-content>, 02 May 2019, A.S. Erst, D.A. Krivenko, O.A. Chernysheva</td><td rowspan="1" colspan="1">14</td><td rowspan="1" colspan="1">2<italic>x</italic></td><td rowspan="1" colspan="1">12.07 ± 0.06</td></tr><tr><td rowspan="1" colspan="1">11</td><td rowspan="1" colspan="1"><italic><tp:taxon-name><tp:taxon-name-part taxon-name-part-type="genus" reg="Eranthis">E.</tp:taxon-name-part><tp:taxon-name-part taxon-name-part-type="species" reg="tanhoensis">tanhoensis</tp:taxon-name-part></tp:taxon-name></italic>*</td><td rowspan="1" colspan="1">Russia, Irkutsk Oblast, Slyudyansky Raion, Semirechka River, <named-content xmlns:xlink="http://www.w3.org/1999/xlink" content-type="dwc:verbatimCoordinates" xlink:type="simple"><named-content content-type="geo-json" specific-use="{&#34;type&#34;:&#34;Point&#34;,&#34;coordinates&#34;:[104.328742,51.482478]}" id="NCID0E1FAG" xlink:type="simple">51°28'56.92"N, 104°19'43.47"E</named-content></named-content>, 02 May 2019, A.S. Erst, D.A. Krivenko, O.A. Chernysheva</td><td rowspan="1" colspan="1">14</td><td rowspan="1" colspan="1">2<italic>x</italic></td><td rowspan="1" colspan="1">12.41 ± 0.29</td></tr><tr><td rowspan="1" colspan="1">12</td><td rowspan="1" colspan="1"><italic><tp:taxon-name><tp:taxon-name-part taxon-name-part-type="genus" reg="Eranthis">E.</tp:taxon-name-part><tp:taxon-name-part taxon-name-part-type="species" reg="tanhoensis">tanhoensis</tp:taxon-name-part></tp:taxon-name></italic>*</td><td rowspan="1" colspan="1">Russia, Buryatia Republic, Kabansky Raion, Osinovka River (Tankhoi Village), <named-content xmlns:xlink="http://www.w3.org/1999/xlink" content-type="dwc:verbatimCoordinates" xlink:type="simple"><named-content content-type="geo-json" specific-use="{&#34;type&#34;:&#34;Point&#34;,&#34;coordinates&#34;:[105.092972,51.551722]}" id="NCID0EEHAG" xlink:type="simple">51°33'06.2"N, 105°05'34.7"E</named-content></named-content>, 01 May 2019, A.S. Erst, D.A. Krivenko, O.A. Chernysheva</td><td rowspan="1" colspan="1">14</td><td rowspan="1" colspan="1">2<italic>x</italic></td><td rowspan="1" colspan="1">12.56 ± 0.16</td></tr><tr><td rowspan="1" colspan="1">13</td><td rowspan="1" colspan="1"><italic><tp:taxon-name><tp:taxon-name-part taxon-name-part-type="genus" reg="Eranthis">E.</tp:taxon-name-part><tp:taxon-name-part taxon-name-part-type="species" reg="tanhoensis">tanhoensis</tp:taxon-name-part></tp:taxon-name></italic>*</td><td rowspan="1" colspan="1">Russia, Buryatia Republic, Kabansky Raion, Mishikha River, <named-content xmlns:xlink="http://www.w3.org/1999/xlink" content-type="dwc:verbatimCoordinates" xlink:type="simple"><named-content content-type="geo-json" specific-use="{&#34;type&#34;:&#34;Point&#34;,&#34;coordinates&#34;:[105.534278,51.625722]}" id="NCID0EOIAG" xlink:type="simple">51°37'32.6"N, 105°32'03.4"E</named-content></named-content>, 01 May 2019, A.S. Erst, D.A. Krivenko, O.A. Chernysheva</td><td rowspan="1" colspan="1">14</td><td rowspan="1" colspan="1">2<italic>x</italic></td><td rowspan="1" colspan="1">12.07 ± 0.07</td></tr><tr><td rowspan="1" colspan="1">14</td><td rowspan="1" colspan="1"><italic><tp:taxon-name><tp:taxon-name-part taxon-name-part-type="genus" reg="Eranthis">E.</tp:taxon-name-part><tp:taxon-name-part taxon-name-part-type="species" reg="tanhoensis">tanhoensis</tp:taxon-name-part></tp:taxon-name></italic>*</td><td rowspan="1" colspan="1">Russia, Buryatia Republic, Kabansky Raion, Shestipalikha River, <named-content xmlns:xlink="http://www.w3.org/1999/xlink" content-type="dwc:verbatimCoordinates" xlink:type="simple"><named-content content-type="geo-json" specific-use="{&#34;type&#34;:&#34;Point&#34;,&#34;coordinates&#34;:[105.074694,51.546222]}" id="NCID0EYJAG" xlink:type="simple">51°32'46.4"N, 105°04'28.9"E</named-content></named-content>, 01 May 2019, A.S. Erst, D.A. Krivenko, O.A. Chernysheva</td><td rowspan="1" colspan="1">14</td><td rowspan="1" colspan="1">2<italic>x</italic></td><td rowspan="1" colspan="1">12.77 ± 0.09</td></tr><tr><td rowspan="1" colspan="1">15</td><td rowspan="1" colspan="1"><italic><tp:taxon-name><tp:taxon-name-part taxon-name-part-type="genus" reg="Eranthis">E.</tp:taxon-name-part><tp:taxon-name-part taxon-name-part-type="species" reg="sibirica">sibirica</tp:taxon-name-part></tp:taxon-name></italic>*</td><td rowspan="1" colspan="1">Russia, Irkutskaya Oblast', Slyudyanksky Raion, vicinity of Slyudyanka Town, mixed forest, <named-content xmlns:xlink="http://www.w3.org/1999/xlink" content-type="dwc:verbatimCoordinates" xlink:type="simple"><named-content content-type="geo-json" specific-use="{&#34;type&#34;:&#34;Point&#34;,&#34;coordinates&#34;:[103.687194,51.634150]}" id="NCID0ECLAG" xlink:type="simple">51°38'02.94"N, 103°41'13.90"E</named-content></named-content>, 531 m alt., 02 May 2019, A.S. Erst, D.A. Krivenko &amp; O.A. Chernysheva</td><td rowspan="1" colspan="1">42</td><td rowspan="1" colspan="1">6<italic>x</italic></td><td rowspan="1" colspan="1">9.23 ± 0.14</td></tr><tr><td rowspan="1" colspan="1">16</td><td rowspan="1" colspan="1"><italic><tp:taxon-name><tp:taxon-name-part taxon-name-part-type="genus" reg="Eranthis">E.</tp:taxon-name-part><tp:taxon-name-part taxon-name-part-type="species" reg="sibirica">sibirica</tp:taxon-name-part></tp:taxon-name></italic>*</td><td rowspan="1" colspan="1">Irkutskaya Oblast', Slyudyanksky Raion, <tp:taxon-name>Burovschina</tp:taxon-name> River, <named-content xmlns:xlink="http://www.w3.org/1999/xlink" content-type="dwc:verbatimCoordinates" xlink:type="simple"><named-content content-type="geo-json" specific-use="{&#34;type&#34;:&#34;Point&#34;,&#34;coordinates&#34;:[103.821158,51.618333]}" id="NCID0EPMAG" xlink:type="simple">51°37'06.00"N, 103°49'16.17"E</named-content></named-content>, 475 m, 20 Jun 2019, A.S. Erst, D.A. Krivenko, E.Yu. Mitrenina &amp; O.A. Chernysheva</td><td rowspan="1" colspan="1">42</td><td rowspan="1" colspan="1">6<italic>x</italic></td><td rowspan="1" colspan="1">9.27 ± 0.23</td></tr><tr><td rowspan="1" colspan="1">17</td><td rowspan="1" colspan="1"><italic><tp:taxon-name><tp:taxon-name-part taxon-name-part-type="genus" reg="Eranthis">E.</tp:taxon-name-part><tp:taxon-name-part taxon-name-part-type="species" reg="sibirica">sibirica</tp:taxon-name-part></tp:taxon-name></italic>*</td><td rowspan="1" colspan="1">Irkutskaya Oblast', Slyudyanksky Raion, Utulik River, <named-content xmlns:xlink="http://www.w3.org/1999/xlink" content-type="dwc:verbatimCoordinates" xlink:type="simple"><named-content content-type="geo-json" specific-use="{&#34;type&#34;:&#34;Point&#34;,&#34;coordinates&#34;:[104.045833,51.547222]}" id="NCID0EZNAG" xlink:type="simple">51°32'50"N, 104°02'45"E</named-content></named-content>, 464 m alt., 20 Jun 2019, A.S. Erst, D.A. Krivenko, E.Yu. Mitrenina &amp; O.A. Chernysheva</td><td rowspan="1" colspan="1">42</td><td rowspan="1" colspan="1">6<italic>x</italic></td><td rowspan="1" colspan="1">9.22 ± 0.25</td></tr><tr><td rowspan="1" colspan="1">18</td><td rowspan="1" colspan="1">
                  <italic>
                    <tp:taxon-name><tp:taxon-name-part taxon-name-part-type="genus" reg="Eranthis">E.</tp:taxon-name-part><tp:taxon-name-part taxon-name-part-type="species" reg="byunsanensis">byunsanensis</tp:taxon-name-part></tp:taxon-name>
                  </italic>
                </td><td rowspan="1" colspan="1">South Korea, Gyeonggi-do, Anyang-si, Suli-san, <named-content xmlns:xlink="http://www.w3.org/1999/xlink" content-type="dwc:verbatimCoordinates" xlink:type="simple"><named-content content-type="geo-json" specific-use="{&#34;type&#34;:&#34;Point&#34;,&#34;coordinates&#34;:[126.900528,37.361889]}" id="NCID0EDPAG" xlink:type="simple">37°21'42.8"N, 126°54'01.9"E</named-content></named-content>, 190 m alt., 24 Mar 2019, H. Ikeda, H.-T. Im, K.-S. Chung, M. Fujii, M. Sakamoto &amp; C. Hasekura, N°19032401</td><td rowspan="1" colspan="1">16</td><td rowspan="1" colspan="1">2<italic>x</italic></td><td rowspan="1" colspan="1">10.75 ± 0.26</td></tr><tr><td rowspan="1" colspan="1">19</td><td rowspan="1" colspan="1">
                  <italic>
                    <tp:taxon-name><tp:taxon-name-part taxon-name-part-type="genus" reg="Eranthis">E.</tp:taxon-name-part><tp:taxon-name-part taxon-name-part-type="species" reg="pinnatifida">pinnatifida</tp:taxon-name-part></tp:taxon-name>
                  </italic>
                </td><td rowspan="1" colspan="1">Japan, Saitama Prefecture, Chichibu-shi, Shiroku, near village, <named-content xmlns:xlink="http://www.w3.org/1999/xlink" content-type="dwc:verbatimCoordinates" xlink:type="simple"><named-content content-type="geo-json" specific-use="{&#34;type&#34;:&#34;Point&#34;,&#34;coordinates&#34;:[138.987778,35.956667]}" id="NCID0ENQAG" xlink:type="simple">35°57'24"N, 138°59'16"E</named-content></named-content>, 340 m alt., 01 Apr 2019, A.S. Erst, T.V. Erst, H. Ikeda et al., N° 1</td><td rowspan="1" colspan="1">16</td><td rowspan="1" colspan="1">2<italic>x</italic></td><td rowspan="1" colspan="1">9.87 ± 0.29</td></tr><tr><td rowspan="1" colspan="1">20</td><td rowspan="1" colspan="1">
                  <italic>
                    <tp:taxon-name><tp:taxon-name-part taxon-name-part-type="genus" reg="Eranthis">E.</tp:taxon-name-part><tp:taxon-name-part taxon-name-part-type="species" reg="pinnatifida">pinnatifida</tp:taxon-name-part></tp:taxon-name>
                  </italic>
                </td><td rowspan="1" colspan="1">Japan, Mie Prefecture, Inabe-shi, Fujiwara-cho, Ogaito, forest, <named-content xmlns:xlink="http://www.w3.org/1999/xlink" content-type="dwc:verbatimCoordinates" xlink:type="simple"><named-content content-type="geo-json" specific-use="{&#34;type&#34;:&#34;Point&#34;,&#34;coordinates&#34;:[136.476389,35.169722]}" id="NCID0EXRAG" xlink:type="simple">35°10'11"N, 136°28'35"E</named-content></named-content>, 180 m alt., 03 Apr 2019, A.S. Erst, T.V. Erst, H. Ikeda et al., N° 2</td><td rowspan="1" colspan="1">16</td><td rowspan="1" colspan="1">2<italic>x</italic></td><td rowspan="1" colspan="1">9.80 ± 0.46</td></tr><tr><td rowspan="1" colspan="1">21</td><td rowspan="1" colspan="1">
                  <italic>
                    <tp:taxon-name><tp:taxon-name-part taxon-name-part-type="genus" reg="Eranthis">E.</tp:taxon-name-part><tp:taxon-name-part taxon-name-part-type="species" reg="pinnatifida">pinnatifida</tp:taxon-name-part></tp:taxon-name>
                  </italic>
                </td><td rowspan="1" colspan="1">Japan, Mie Prefecture, Inabe-shi, Hokusei-cho, Betsumyo, <named-content xmlns:xlink="http://www.w3.org/1999/xlink" content-type="dwc:verbatimCoordinates" xlink:type="simple"><named-content content-type="geo-json" specific-use="{&#34;type&#34;:&#34;Point&#34;,&#34;coordinates&#34;:[136.472222,35.139722]}" id="NCID0EBTAG" xlink:type="simple">35°8'23"N, 136°28'20"E</named-content></named-content>, 640 m alt., 04 Apr 2019, A.S. Erst, T.V. Erst, H. Ikeda et al., N° 5</td><td rowspan="1" colspan="1">16</td><td rowspan="1" colspan="1">2<italic>x</italic></td><td rowspan="1" colspan="1">9.81 ± 0.10</td></tr><tr><td rowspan="1" colspan="1">22</td><td rowspan="1" colspan="1">
                  <italic>
                    <tp:taxon-name><tp:taxon-name-part taxon-name-part-type="genus" reg="Eranthis">E.</tp:taxon-name-part><tp:taxon-name-part taxon-name-part-type="species" reg="pinnatifida">pinnatifida</tp:taxon-name-part></tp:taxon-name>
                  </italic>
                </td><td rowspan="1" colspan="1">Japan, Nagano Prefecture, Shiojiri-shi, Hideshio, near station, <named-content xmlns:xlink="http://www.w3.org/1999/xlink" content-type="dwc:verbatimCoordinates" xlink:type="simple"><named-content content-type="geo-json" specific-use="{&#34;type&#34;:&#34;Point&#34;,&#34;coordinates&#34;:[137.895833,36.049444]}" id="NCID0ELUAG" xlink:type="simple">36°2'58"N, 137°53'45"E</named-content></named-content>, 825 m alt., 04 Apr 2019, A.S. Erst, T.V. Erst, H. Ikeda et al., N° 6</td><td rowspan="1" colspan="1">16</td><td rowspan="1" colspan="1">2<italic>x</italic></td><td rowspan="1" colspan="1">9.80 ± 0.43</td></tr><tr><td rowspan="1" colspan="1">23</td><td rowspan="1" colspan="1">
                  <italic>
                    <tp:taxon-name><tp:taxon-name-part taxon-name-part-type="genus" reg="Eranthis">E.</tp:taxon-name-part><tp:taxon-name-part taxon-name-part-type="species" reg="pinnatifida">pinnatifida</tp:taxon-name-part></tp:taxon-name>
                  </italic>
                </td><td rowspan="1" colspan="1">Japan, Nagano Prefecture, Shiojiri-shi, Motoyama, pine forest, <named-content xmlns:xlink="http://www.w3.org/1999/xlink" content-type="dwc:verbatimCoordinates" xlink:type="simple"><named-content content-type="geo-json" specific-use="{&#34;type&#34;:&#34;Point&#34;,&#34;coordinates&#34;:[137.897222,36.061111]}" id="NCID0EVVAG" xlink:type="simple">36°3'40"N, 137°53'50"E</named-content></named-content>, 800 m alt., 04 Apr 2019, A.S. Erst, T.V. Erst, H. Ikeda et al., N° 7</td><td rowspan="1" colspan="1">16</td><td rowspan="1" colspan="1">2<italic>x</italic></td><td rowspan="1" colspan="1">9.85 ± 0.27</td></tr></tbody></table><table-wrap-foot><fn><p>* population already studied by <xref ref-type="bibr" rid="B16">Erst et al. (2020b)</xref> concerning chromosome number and genome size.</p></fn></table-wrap-foot></table-wrap><table-wrap id="T3" position="float" orientation="portrait"><label>Table 3.</label><caption><p>Karyotype parameters in white-flowered <tp:taxon-name><tp:taxon-name-part taxon-name-part-type="genus" reg="Eranthis">Eranthis</tp:taxon-name-part><tp:taxon-name-part taxon-name-part-type="infraspecific-rank">sect.</tp:taxon-name-part><tp:taxon-name-part taxon-name-part-type="section" reg="Shibateranthis">Shibateranthis</tp:taxon-name-part></tp:taxon-name>.</p></caption><table id="TID0EF6CI" rules="all"><tbody><tr><td rowspan="1" colspan="1">
                      <bold>Species</bold>
                    </td><td rowspan="1" colspan="1">
                      <bold>N</bold>
                    </td><td rowspan="1" colspan="1">
                      <bold>Ploidy level</bold>
                    </td><td rowspan="1" colspan="1">
                      <bold>2<italic>n</italic></bold>
                    </td><td rowspan="1" colspan="1">
                      <bold>Karyotype formula</bold>
                    </td><td rowspan="1" colspan="1">
                      <bold>
                        <abbrev xmlns:xlink="http://www.w3.org/1999/xlink" xlink:title="total haploid length" id="ABBRID0EQ1AI" xlink:type="simple">THL</abbrev>
                      </bold>
                    </td><td rowspan="1" colspan="1">
                      <bold>CV<sub><abbrev xmlns:xlink="http://www.w3.org/1999/xlink" xlink:title="chromosome length" id="ABBRID0E21AI" xlink:type="simple">CL</abbrev></sub></bold>
                    </td><td rowspan="1" colspan="1">
                      <bold>M<sub>CA</sub></bold>
                    </td><td rowspan="1" colspan="1">
                      <bold>CV<sub><abbrev xmlns:xlink="http://www.w3.org/1999/xlink" xlink:title="centromeric indices" id="ABBRID0EO2AI" xlink:type="simple">CI</abbrev></sub></bold>
                    </td></tr><tr><td rowspan="1" colspan="1">
                      <italic>
                        <tp:taxon-name><tp:taxon-name-part taxon-name-part-type="genus" reg="Eranthis">E.</tp:taxon-name-part><tp:taxon-name-part taxon-name-part-type="species" reg="lobulata">lobulata</tp:taxon-name-part></tp:taxon-name>
                      </italic>
                    </td><td rowspan="1" colspan="1">6</td><td rowspan="1" colspan="1">2<italic>x</italic></td><td rowspan="1" colspan="1">16</td><td rowspan="1" colspan="1">10m + 2sm<sup>sat</sup> + 2 st + 2t + 0–1B</td><td rowspan="1" colspan="1">54.24 (0.92)</td><td rowspan="1" colspan="1">19.68 (0.36)</td><td rowspan="1" colspan="1">28.15 (0.80)</td><td rowspan="1" colspan="1">38.05 (1.09)</td></tr><tr><td rowspan="1" colspan="1"><italic><tp:taxon-name><tp:taxon-name-part taxon-name-part-type="genus" reg="Eranthis">E.</tp:taxon-name-part><tp:taxon-name-part taxon-name-part-type="species" reg="stellata">stellata</tp:taxon-name-part></tp:taxon-name></italic> (pop. 2)</td><td rowspan="1" colspan="1">5</td><td rowspan="1" colspan="1">2<italic>x</italic></td><td rowspan="1" colspan="1">16</td><td rowspan="1" colspan="1">10m + 2sm + 2sm<sup>sat</sup> + 2t</td><td rowspan="1" colspan="1">61.30 (1.91)</td><td rowspan="1" colspan="1">20.77(0.84)</td><td rowspan="1" colspan="1">21.63(0.51)</td><td rowspan="1" colspan="1">31.69(0.83)</td></tr><tr><td rowspan="1" colspan="1"><italic><tp:taxon-name><tp:taxon-name-part taxon-name-part-type="genus" reg="Eranthis">E.</tp:taxon-name-part><tp:taxon-name-part taxon-name-part-type="species" reg="tanhoensis">tanhoensis</tp:taxon-name-part></tp:taxon-name></italic> (pop. 12)</td><td rowspan="1" colspan="1">5</td><td rowspan="1" colspan="1">2<italic>x</italic></td><td rowspan="1" colspan="1">14</td><td rowspan="1" colspan="1">8m + 2m<sup>sat</sup> + 4sm + 0–8B</td><td rowspan="1" colspan="1">49.67 (2.02)</td><td rowspan="1" colspan="1">22.11 (1.10)</td><td rowspan="1" colspan="1">15.46 (0.76)</td><td rowspan="1" colspan="1">16.32 (1.24)</td></tr><tr><td rowspan="1" colspan="1"><italic><tp:taxon-name><tp:taxon-name-part taxon-name-part-type="genus" reg="Eranthis">E.</tp:taxon-name-part><tp:taxon-name-part taxon-name-part-type="species" reg="sibirica">sibirica</tp:taxon-name-part></tp:taxon-name></italic> (pop. 15)</td><td rowspan="1" colspan="1">2</td><td rowspan="1" colspan="1">6<italic>x</italic></td><td rowspan="1" colspan="1">42</td><td rowspan="1" colspan="1">32m + 8sm + 2sm<sup>sat</sup></td><td rowspan="1" colspan="1">165.24 (0.85)</td><td rowspan="1" colspan="1">17.55(0.87)</td><td rowspan="1" colspan="1">13.41(0.65)</td><td rowspan="1" colspan="1">12.87(0.18)</td></tr><tr><td rowspan="1" colspan="1">
                      <italic>
                        <tp:taxon-name><tp:taxon-name-part taxon-name-part-type="genus" reg="Eranthis">E.</tp:taxon-name-part><tp:taxon-name-part taxon-name-part-type="species" reg="byunsanensis">byunsanensis</tp:taxon-name-part></tp:taxon-name>
                      </italic>
                    </td><td rowspan="1" colspan="1">4</td><td rowspan="1" colspan="1">2<italic>x</italic></td><td rowspan="1" colspan="1">16</td><td rowspan="1" colspan="1">10m + 1sm + 5 st</td><td rowspan="1" colspan="1">50.26 (0.83)</td><td rowspan="1" colspan="1">25.69 (0.66)</td><td rowspan="1" colspan="1">26.43 (0.23)</td><td rowspan="1" colspan="1">37.18 (1.11)</td></tr><tr><td rowspan="1" colspan="1"><italic><tp:taxon-name><tp:taxon-name-part taxon-name-part-type="genus" reg="Eranthis">E.</tp:taxon-name-part><tp:taxon-name-part taxon-name-part-type="species" reg="pinnatifida">pinnatifida</tp:taxon-name-part></tp:taxon-name></italic> (pop. 21)</td><td rowspan="1" colspan="1">5</td><td rowspan="1" colspan="1">2<italic>x</italic></td><td rowspan="1" colspan="1">16</td><td rowspan="1" colspan="1">8m + 6sm + 2 st<sup>sat</sup></td><td rowspan="1" colspan="1">53.82 (0.81)</td><td rowspan="1" colspan="1">25.81 (0.89)</td><td rowspan="1" colspan="1">25.16 (0.72)</td><td rowspan="1" colspan="1">24.90 (0.88)</td></tr></tbody></table><table-wrap-foot><fn><p>Notes: <abbrev xmlns:xlink="http://www.w3.org/1999/xlink" xlink:title="total haploid length" id="ABBRID0E6DBI" xlink:type="simple">THL</abbrev> – total haploid length, CV<sub><abbrev xmlns:xlink="http://www.w3.org/1999/xlink" xlink:title="chromosome length" id="ABBRID0EEEBI" xlink:type="simple">CL</abbrev></sub> – Coefficient of Variation of Chromosome Length, M<sub>CA</sub> – Mean Centromeric Asymmetry, CV<sub><abbrev xmlns:xlink="http://www.w3.org/1999/xlink" xlink:title="centromeric indices" id="ABBRID0ELEBI" xlink:type="simple">CI</abbrev></sub> – Coefficient of Variation of Centromeric Index; mean value (standard deviation). m – metacentric chromosome; sm – submetacentric chromosome; st – subtelocentric chromosome; t – acrocentric chromosome; <sup>sat</sup> – satellite chromosome; B – B chromosome.</p></fn></table-wrap-foot></table-wrap></tp:treatment-sec><ref-list><ref id="B16"><mixed-citation xmlns:xlink="http://www.w3.org/1999/xlink" xlink:type="simple"><person-group><name name-style="western"><surname>Erst</surname><given-names>AS</given-names></name><name name-style="western"><surname>Sukhorukov</surname><given-names>AP</given-names></name><name name-style="western"><surname>Mitrenina</surname><given-names>EY</given-names></name><name name-style="western"><surname>Skaptsov</surname><given-names>MV</given-names></name><name name-style="western"><surname>Kostikova</surname><given-names>VA</given-names></name><name name-style="western"><surname>Chernisheva</surname><given-names>OA</given-names></name><name name-style="western"><surname>Troshkina</surname><given-names>VI</given-names></name><name name-style="western"><surname>Kushunina</surname><given-names>MA</given-names></name><name name-style="western"><surname>Krivenko</surname><given-names>DA</given-names></name><name name-style="western"><surname>Ikeda</surname><given-names>H</given-names></name><name name-style="western"><surname>Xiang</surname><given-names>K</given-names></name><name name-style="western"><surname>Wang</surname><given-names>W</given-names></name></person-group> (<year>2020b</year>) <article-title>An integrative taxonomic approach reveals a new species of <italic><tp:taxon-name><tp:taxon-name-part taxon-name-part-type="genus">Eranthis</tp:taxon-name-part></tp:taxon-name></italic> (<tp:taxon-name><tp:taxon-name-part taxon-name-part-type="family">Ranunculaceae</tp:taxon-name-part></tp:taxon-name>) in North Asia.</article-title><source>PhytoKeys</source><volume>140</volume>: <fpage>75</fpage>–<lpage>100</lpage>. <ext-link xlink:type="simple" ext-link-type="doi" xlink:href="10.3897/phytokeys.140.49048">https://doi.org/10.3897/phytokeys.140.49048</ext-link></mixed-citation></ref></ref-list></tp:taxon-treatment>
