# Supplementary material for: ﻿Karyotype and genome size variation in white-flowered Eranthis sect. Shibateranthis (Ranunculaceae)
Source: PhytoKeys. 2021 Dec 31;187:207–27. doi: 10.3897/phytokeys.187.75715 (PMC8741716; doi:10.3897/phytokeys.187.75715)
Supplement: XML Treatment for Eranthis tanhoensis [file phytokeys.187.75715-treatment3.xml]

<!DOCTYPE tp:taxon-treatment
  PUBLIC "-//TaxonX//DTD Taxonomic Treatment Publishing DTD v0 20100105//EN" "tax-treatment-NSO.dtd">
<tp:taxon-treatment xmlns:tp="http://www.plazi.org/taxpub"><tp:treatment-meta><kwd-group><label>Taxon classification</label><kwd>
                <named-content content-type="kingdom">Plantae</named-content>
              </kwd><kwd>
                <named-content content-type="order">Ranunculales</named-content>
              </kwd><kwd>
                <named-content content-type="family">Ranunculaceae</named-content>
              </kwd></kwd-group><mixed-citation publication-type="journal"><person-group><name><surname>Mitrenina</surname><given-names>Elizaveta Yu.</given-names></name><name><surname>Erst</surname><given-names>Andrey S.</given-names></name><name><surname>Peruzzi</surname><given-names>Lorenzo</given-names></name><name><surname>Skaptsov</surname><given-names>Mikhail V.</given-names></name><name><surname>Ikeda</surname><given-names>Hiroshi</given-names></name><name><surname>Nikulin</surname><given-names>Vyacheslav Yu.</given-names></name><name><surname>Wang</surname><given-names>Wei</given-names></name></person-group><article-title>﻿Karyotype and genome size variation in white-flowered <italic><tp:taxon-name><tp:taxon-name-part taxon-name-part-type="genus" reg="Eranthis">Eranthis</tp:taxon-name-part></tp:taxon-name></italic> sect. <italic><tp:taxon-name><tp:taxon-name-part taxon-name-part-type="genus" reg="Eranthis"/><tp:taxon-name-part taxon-name-part-type="section" reg="Shibateranthis">Shibateranthis</tp:taxon-name-part></tp:taxon-name></italic> (<tp:taxon-name><tp:taxon-name-part taxon-name-part-type="family">Ranunculaceae</tp:taxon-name-part></tp:taxon-name>)</article-title><source>PhytoKeys</source><day>31</day><month>12</month><year>2021</year><volume>187</volume><fpage>207</fpage><lpage>227</lpage><pub-id pub-id-type="doi">10.3897/phytokeys.187.75715</pub-id></mixed-citation></tp:treatment-meta><tp:nomenclature><label>﻿</label><tp:taxon-name>
              <object-id xmlns:xlink="http://www.w3.org/1999/xlink" content-type="arpha" xlink:type="simple">B3B44D92-FCB5-5C29-AAF2-CEEF5FC4D786</object-id>
              <tp:taxon-name-part taxon-name-part-type="genus" reg="Eranthis">Eranthis</tp:taxon-name-part>
              <tp:taxon-name-part taxon-name-part-type="species" reg="tanhoensis">tanhoensis</tp:taxon-name-part>
            </tp:taxon-name></tp:nomenclature><tp:treatment-sec sec-type="notes" id="SECID0EUFBI"><title>Notes.</title><p>In all eight studied populations of <italic><tp:taxon-name><tp:taxon-name-part taxon-name-part-type="genus" reg="Eranthis">E.</tp:taxon-name-part><tp:taxon-name-part taxon-name-part-type="species" reg="tanhoensis">tanhoensis</tp:taxon-name-part></tp:taxon-name></italic>, Siberian endemic species, the somatic and basic chromosome numbers are 2<italic>n</italic> = 14 and <italic>x</italic> = 7, respectively (Table <xref ref-type="table" rid="T1">1</xref>; Fig. <xref ref-type="fig" rid="F2">2D–E</xref>). Five pairs of chromosomes (I–V) are metacentric, two pairs (VI–VII) are submetacentric (Tables <xref ref-type="table" rid="T2">2</xref> and <xref ref-type="table" rid="T3">3</xref>; Fig. <xref ref-type="fig" rid="F3">3</xref>). A pair of metacentric chromosomes (II) exhibited a secondary constriction. We found small B chromosomes in plants from two populations (pops 10 and 13). The maximum number of Bs in root tip cells appeared to be 8. They were represented by small metacentric and dot-shaped chromosomes, which are obviously telocentric. The karyotype formula of <italic><tp:taxon-name><tp:taxon-name-part taxon-name-part-type="genus" reg="Eranthis">E.</tp:taxon-name-part><tp:taxon-name-part taxon-name-part-type="species" reg="tanhoensis">tanhoensis</tp:taxon-name-part></tp:taxon-name></italic> is 2<italic>n</italic> = 2<italic>x</italic> = 14 = 8m + 2m<sup>sat</sup> + 4sm + 0–8B. Here, we present the results of the karyomorphological analysis of <italic><tp:taxon-name><tp:taxon-name-part taxon-name-part-type="genus" reg="Eranthis">E.</tp:taxon-name-part><tp:taxon-name-part taxon-name-part-type="species" reg="tanhoensis">tanhoensis</tp:taxon-name-part></tp:taxon-name></italic> from the "Tanhoi Village" population (pop. 12).</p></tp:treatment-sec><tp:treatment-sec><!--Section generated to contain objects referenced in tp:taxon-treatment.--><table-wrap id="T1" position="float" orientation="portrait"><label>Table 1.</label><caption><p>Chromosome number, ploidy and genome size in white-flowered <tp:taxon-name><tp:taxon-name-part taxon-name-part-type="genus" reg="Eranthis">Eranthis</tp:taxon-name-part><tp:taxon-name-part taxon-name-part-type="infraspecific-rank">sect.</tp:taxon-name-part><tp:taxon-name-part taxon-name-part-type="section" reg="Shibateranthis">Shibateranthis</tp:taxon-name-part></tp:taxon-name>.</p></caption><table id="TID0EIKAI" rules="all"><tbody><tr><th rowspan="1" colspan="1">N°</th><th rowspan="1" colspan="1">Species</th><th rowspan="1" colspan="1">Voucher information</th><th rowspan="1" colspan="1">2<italic>n</italic></th><th rowspan="1" colspan="1">Ploidy level</th><th rowspan="1" colspan="1">1C<italic>x</italic> ± SD (pg)</th></tr><tr><td rowspan="1" colspan="1">1</td><td rowspan="1" colspan="1">
                  <italic>
                    <tp:taxon-name><tp:taxon-name-part taxon-name-part-type="genus" reg="Eranthis">E.</tp:taxon-name-part><tp:taxon-name-part taxon-name-part-type="species" reg="lobulata">lobulata</tp:taxon-name-part></tp:taxon-name>
                  </italic>
                </td><td rowspan="1" colspan="1">China, Sichuan Province, Jiuding Shan Mountain, <named-content xmlns:xlink="http://www.w3.org/1999/xlink" content-type="dwc:verbatimCoordinates" xlink:type="simple"><named-content content-type="geo-json" specific-use="{&#34;type&#34;:&#34;Point&#34;,&#34;coordinates&#34;:[103.853333,31.543333]}" id="NCID0ETYAE" xlink:type="simple">31°32'36.0"N, 103°51'12.0"E</named-content></named-content>, 14 May 2018, L. Zhang</td><td rowspan="1" colspan="1">16</td><td rowspan="1" colspan="1">2<italic>x</italic></td><td rowspan="1" colspan="1">13.87 ± 0.29</td></tr><tr><td rowspan="1" colspan="1">2</td><td rowspan="1" colspan="1"><italic><tp:taxon-name><tp:taxon-name-part taxon-name-part-type="genus" reg="Eranthis">E.</tp:taxon-name-part><tp:taxon-name-part taxon-name-part-type="species" reg="stellata">stellata</tp:taxon-name-part></tp:taxon-name></italic>*</td><td rowspan="1" colspan="1">Russia, Primorsky Krai, Vladivostok City, Akademicheskaya Station, <named-content xmlns:xlink="http://www.w3.org/1999/xlink" content-type="dwc:verbatimCoordinates" xlink:type="simple"><named-content content-type="geo-json" specific-use="{&#34;type&#34;:&#34;Point&#34;,&#34;coordinates&#34;:[131.925472,43.190528]}" id="NCID0E4ZAE" xlink:type="simple">43°11'25.9"N 131°55'31.7"E</named-content></named-content>, 12 Apr 2018, V.V. Yakubov</td><td rowspan="1" colspan="1">16</td><td rowspan="1" colspan="1">2<italic>x</italic></td><td rowspan="1" colspan="1">15.88 ± 0.31</td></tr><tr><td rowspan="1" colspan="1">3</td><td rowspan="1" colspan="1"><italic><tp:taxon-name><tp:taxon-name-part taxon-name-part-type="genus" reg="Eranthis">E.</tp:taxon-name-part><tp:taxon-name-part taxon-name-part-type="species" reg="stellata">stellata</tp:taxon-name-part></tp:taxon-name></italic>*</td><td rowspan="1" colspan="1">Russia, Primorsky Krai, Vladivostok City, Malaya Sedanka River, <named-content xmlns:xlink="http://www.w3.org/1999/xlink" content-type="dwc:verbatimCoordinates" xlink:type="simple"><named-content content-type="geo-json" specific-use="{&#34;type&#34;:&#34;Point&#34;,&#34;coordinates&#34;:[131.990000,43.210000]}" id="NCID0EH2AE" xlink:type="simple">43°12'36"N, 131°59'24"E</named-content></named-content>, 16 Apr 2019, V.Yu. Nikulin &amp; A.Yu. Nikulin</td><td rowspan="1" colspan="1">16</td><td rowspan="1" colspan="1">2<italic>x</italic></td><td rowspan="1" colspan="1">15.94 ± 0.34</td></tr><tr><td rowspan="1" colspan="1">4</td><td rowspan="1" colspan="1">
                  <italic>
                    <tp:taxon-name><tp:taxon-name-part taxon-name-part-type="genus" reg="Eranthis">E.</tp:taxon-name-part><tp:taxon-name-part taxon-name-part-type="species" reg="stellata">stellata</tp:taxon-name-part></tp:taxon-name>
                  </italic>
                </td><td rowspan="1" colspan="1">Russia, Primorsky Krai, Vladivostok City, forest in the vicinity of "13<sup>th</sup> km" railway station, <named-content xmlns:xlink="http://www.w3.org/1999/xlink" content-type="dwc:verbatimCoordinates" xlink:type="simple"><named-content content-type="geo-json" specific-use="{&#34;type&#34;:&#34;Point&#34;,&#34;coordinates&#34;:[131.930278,43.192222]}" id="NCID0ET3AE" xlink:type="simple">43°11'32"N, 131°55'49"E</named-content></named-content>, 11 Apr 2019, V.Yu. Nikulin &amp; A.Yu. Nikulin</td><td rowspan="1" colspan="1">16</td><td rowspan="1" colspan="1">2<italic>x</italic></td><td rowspan="1" colspan="1">15.97 ± 0.31</td></tr><tr><td rowspan="1" colspan="1">5</td><td rowspan="1" colspan="1"><italic><tp:taxon-name><tp:taxon-name-part taxon-name-part-type="genus" reg="Eranthis">E.</tp:taxon-name-part><tp:taxon-name-part taxon-name-part-type="species" reg="stellata">stellata</tp:taxon-name-part></tp:taxon-name></italic>*</td><td rowspan="1" colspan="1">Russia, Primorsky Krai, Vladivostok City, Russkiy Island, <named-content xmlns:xlink="http://www.w3.org/1999/xlink" content-type="dwc:verbatimCoordinates" xlink:type="simple"><named-content content-type="geo-json" specific-use="{&#34;type&#34;:&#34;Point&#34;,&#34;coordinates&#34;:[131.864306,42.984722]}" id="NCID0E44AE" xlink:type="simple">42°59'05.0"N 131°51'51.5"E</named-content></named-content>, 14 May 2019, V.Yu. Nikulin &amp; A.Yu. Nikulin</td><td rowspan="1" colspan="1">16</td><td rowspan="1" colspan="1">2<italic>x</italic></td><td rowspan="1" colspan="1">14.23 ± 0.23</td></tr><tr><td rowspan="1" colspan="1">6</td><td rowspan="1" colspan="1">
                  <italic>
                    <tp:taxon-name><tp:taxon-name-part taxon-name-part-type="genus" reg="Eranthis">E.</tp:taxon-name-part><tp:taxon-name-part taxon-name-part-type="species" reg="stellata">stellata</tp:taxon-name-part></tp:taxon-name>
                  </italic>
                </td><td rowspan="1" colspan="1">China, Jilin Province, Fusong County, Baishan City, Changbai Mt., 852 m alt., <named-content xmlns:xlink="http://www.w3.org/1999/xlink" content-type="dwc:verbatimCoordinates" xlink:type="simple"><named-content content-type="geo-json" specific-use="{&#34;type&#34;:&#34;Point&#34;,&#34;coordinates&#34;:[127.508056,42.115417]}" id="NCID0EH6AE" xlink:type="simple">42°06'55.5"N, 127°30'29.0"E</named-content></named-content>, 29 Apr 2019, K. Xiang</td><td rowspan="1" colspan="1">16</td><td rowspan="1" colspan="1">2<italic>x</italic></td><td rowspan="1" colspan="1">15.99 ± 0.91</td></tr><tr><td rowspan="1" colspan="1">7</td><td rowspan="1" colspan="1"><italic><tp:taxon-name><tp:taxon-name-part taxon-name-part-type="genus" reg="Eranthis">E.</tp:taxon-name-part><tp:taxon-name-part taxon-name-part-type="species" reg="tanhoensis">tanhoensis</tp:taxon-name-part></tp:taxon-name></italic>*</td><td rowspan="1" colspan="1">Russia, Republic of Buryatiya, Kabansky Raion, Bolshoi Mamai River, mixed forest, <named-content xmlns:xlink="http://www.w3.org/1999/xlink" content-type="dwc:verbatimCoordinates" xlink:type="simple"><named-content content-type="geo-json" specific-use="{&#34;type&#34;:&#34;Point&#34;,&#34;coordinates&#34;:[104.866889,51.391694]}" id="NCID0ESAAG" xlink:type="simple">51°23'30.1"N, 104°52'00.8"E</named-content></named-content>, 20 Jun 2019, A.S. Erst, E.Yu. Mitrenina, D.A. Krivenko &amp; O.A. Chernysheva</td><td rowspan="1" colspan="1">14</td><td rowspan="1" colspan="1">2<italic>x</italic></td><td rowspan="1" colspan="1">12.44 ± 0.27</td></tr><tr><td rowspan="1" colspan="1">8</td><td rowspan="1" colspan="1"><italic><tp:taxon-name><tp:taxon-name-part taxon-name-part-type="genus" reg="Eranthis">E.</tp:taxon-name-part><tp:taxon-name-part taxon-name-part-type="species" reg="tanhoensis">tanhoensis</tp:taxon-name-part></tp:taxon-name></italic>*</td><td rowspan="1" colspan="1">Russia, Republic of Buryatia, Dulikha River, <named-content xmlns:xlink="http://www.w3.org/1999/xlink" content-type="dwc:verbatimCoordinates" xlink:type="simple"><named-content content-type="geo-json" specific-use="{&#34;type&#34;:&#34;Point&#34;,&#34;coordinates&#34;:[105.028667,51.534694]}" id="NCID0E3BAG" xlink:type="simple">51°32'04.9"N, 105°01'43.2"E</named-content></named-content>, 1 May 2019, A.S. Erst, D.A. Krivenko, O.A. Chernysheva</td><td rowspan="1" colspan="1">14</td><td rowspan="1" colspan="1">2<italic>x</italic></td><td rowspan="1" colspan="1">12.49 ± 0.22</td></tr><tr><td rowspan="1" colspan="1">9</td><td rowspan="1" colspan="1"><italic><tp:taxon-name><tp:taxon-name-part taxon-name-part-type="genus" reg="Eranthis">E.</tp:taxon-name-part><tp:taxon-name-part taxon-name-part-type="species" reg="tanhoensis">tanhoensis</tp:taxon-name-part></tp:taxon-name></italic>*</td><td rowspan="1" colspan="1">Russia, Buryatia Republic, Kabansky Raion, Tolbazikha River, <named-content xmlns:xlink="http://www.w3.org/1999/xlink" content-type="dwc:verbatimCoordinates" xlink:type="simple"><named-content content-type="geo-json" specific-use="{&#34;type&#34;:&#34;Point&#34;,&#34;coordinates&#34;:[104.686061,51.439183]}" id="NCID0EGDAG" xlink:type="simple">51°26'21.06"N, 104°41'09.82"E</named-content></named-content>, 2 May 2019, A.S. Erst, D.A. Krivenko, O.A. Chernysheva</td><td rowspan="1" colspan="1">14</td><td rowspan="1" colspan="1">2<italic>x</italic></td><td rowspan="1" colspan="1">12.38 ± 0.26</td></tr><tr><td rowspan="1" colspan="1">10</td><td rowspan="1" colspan="1"><italic><tp:taxon-name><tp:taxon-name-part taxon-name-part-type="genus" reg="Eranthis">E.</tp:taxon-name-part><tp:taxon-name-part taxon-name-part-type="species" reg="tanhoensis">tanhoensis</tp:taxon-name-part></tp:taxon-name></italic>*</td><td rowspan="1" colspan="1">Russia, Irkutsk Oblast, Slyudyansky Raion, Malye Mangaly River, <named-content xmlns:xlink="http://www.w3.org/1999/xlink" content-type="dwc:verbatimCoordinates" xlink:type="simple"><named-content content-type="geo-json" specific-use="{&#34;type&#34;:&#34;Point&#34;,&#34;coordinates&#34;:[104.571283,51.446714]}" id="NCID0EQEAG" xlink:type="simple">51°26'48.17"N, 104°34'16.62"E</named-content></named-content>, 02 May 2019, A.S. Erst, D.A. Krivenko, O.A. Chernysheva</td><td rowspan="1" colspan="1">14</td><td rowspan="1" colspan="1">2<italic>x</italic></td><td rowspan="1" colspan="1">12.07 ± 0.06</td></tr><tr><td rowspan="1" colspan="1">11</td><td rowspan="1" colspan="1"><italic><tp:taxon-name><tp:taxon-name-part taxon-name-part-type="genus" reg="Eranthis">E.</tp:taxon-name-part><tp:taxon-name-part taxon-name-part-type="species" reg="tanhoensis">tanhoensis</tp:taxon-name-part></tp:taxon-name></italic>*</td><td rowspan="1" colspan="1">Russia, Irkutsk Oblast, Slyudyansky Raion, Semirechka River, <named-content xmlns:xlink="http://www.w3.org/1999/xlink" content-type="dwc:verbatimCoordinates" xlink:type="simple"><named-content content-type="geo-json" specific-use="{&#34;type&#34;:&#34;Point&#34;,&#34;coordinates&#34;:[104.328742,51.482478]}" id="NCID0E1FAG" xlink:type="simple">51°28'56.92"N, 104°19'43.47"E</named-content></named-content>, 02 May 2019, A.S. Erst, D.A. Krivenko, O.A. Chernysheva</td><td rowspan="1" colspan="1">14</td><td rowspan="1" colspan="1">2<italic>x</italic></td><td rowspan="1" colspan="1">12.41 ± 0.29</td></tr><tr><td rowspan="1" colspan="1">12</td><td rowspan="1" colspan="1"><italic><tp:taxon-name><tp:taxon-name-part taxon-name-part-type="genus" reg="Eranthis">E.</tp:taxon-name-part><tp:taxon-name-part taxon-name-part-type="species" reg="tanhoensis">tanhoensis</tp:taxon-name-part></tp:taxon-name></italic>*</td><td rowspan="1" colspan="1">Russia, Buryatia Republic, Kabansky Raion, Osinovka River (Tankhoi Village), <named-content xmlns:xlink="http://www.w3.org/1999/xlink" content-type="dwc:verbatimCoordinates" xlink:type="simple"><named-content content-type="geo-json" specific-use="{&#34;type&#34;:&#34;Point&#34;,&#34;coordinates&#34;:[105.092972,51.551722]}" id="NCID0EEHAG" xlink:type="simple">51°33'06.2"N, 105°05'34.7"E</named-content></named-content>, 01 May 2019, A.S. Erst, D.A. Krivenko, O.A. Chernysheva</td><td rowspan="1" colspan="1">14</td><td rowspan="1" colspan="1">2<italic>x</italic></td><td rowspan="1" colspan="1">12.56 ± 0.16</td></tr><tr><td rowspan="1" colspan="1">13</td><td rowspan="1" colspan="1"><italic><tp:taxon-name><tp:taxon-name-part taxon-name-part-type="genus" reg="Eranthis">E.</tp:taxon-name-part><tp:taxon-name-part taxon-name-part-type="species" reg="tanhoensis">tanhoensis</tp:taxon-name-part></tp:taxon-name></italic>*</td><td rowspan="1" colspan="1">Russia, Buryatia Republic, Kabansky Raion, Mishikha River, <named-content xmlns:xlink="http://www.w3.org/1999/xlink" content-type="dwc:verbatimCoordinates" xlink:type="simple"><named-content content-type="geo-json" specific-use="{&#34;type&#34;:&#34;Point&#34;,&#34;coordinates&#34;:[105.534278,51.625722]}" id="NCID0EOIAG" xlink:type="simple">51°37'32.6"N, 105°32'03.4"E</named-content></named-content>, 01 May 2019, A.S. Erst, D.A. Krivenko, O.A. Chernysheva</td><td rowspan="1" colspan="1">14</td><td rowspan="1" colspan="1">2<italic>x</italic></td><td rowspan="1" colspan="1">12.07 ± 0.07</td></tr><tr><td rowspan="1" colspan="1">14</td><td rowspan="1" colspan="1"><italic><tp:taxon-name><tp:taxon-name-part taxon-name-part-type="genus" reg="Eranthis">E.</tp:taxon-name-part><tp:taxon-name-part taxon-name-part-type="species" reg="tanhoensis">tanhoensis</tp:taxon-name-part></tp:taxon-name></italic>*</td><td rowspan="1" colspan="1">Russia, Buryatia Republic, Kabansky Raion, Shestipalikha River, <named-content xmlns:xlink="http://www.w3.org/1999/xlink" content-type="dwc:verbatimCoordinates" xlink:type="simple"><named-content content-type="geo-json" specific-use="{&#34;type&#34;:&#34;Point&#34;,&#34;coordinates&#34;:[105.074694,51.546222]}" id="NCID0EYJAG" xlink:type="simple">51°32'46.4"N, 105°04'28.9"E</named-content></named-content>, 01 May 2019, A.S. Erst, D.A. Krivenko, O.A. Chernysheva</td><td rowspan="1" colspan="1">14</td><td rowspan="1" colspan="1">2<italic>x</italic></td><td rowspan="1" colspan="1">12.77 ± 0.09</td></tr><tr><td rowspan="1" colspan="1">15</td><td rowspan="1" colspan="1"><italic><tp:taxon-name><tp:taxon-name-part taxon-name-part-type="genus" reg="Eranthis">E.</tp:taxon-name-part><tp:taxon-name-part taxon-name-part-type="species" reg="sibirica">sibirica</tp:taxon-name-part></tp:taxon-name></italic>*</td><td rowspan="1" colspan="1">Russia, Irkutskaya Oblast', Slyudyanksky Raion, vicinity of Slyudyanka Town, mixed forest, <named-content xmlns:xlink="http://www.w3.org/1999/xlink" content-type="dwc:verbatimCoordinates" xlink:type="simple"><named-content content-type="geo-json" specific-use="{&#34;type&#34;:&#34;Point&#34;,&#34;coordinates&#34;:[103.687194,51.634150]}" id="NCID0ECLAG" xlink:type="simple">51°38'02.94"N, 103°41'13.90"E</named-content></named-content>, 531 m alt., 02 May 2019, A.S. Erst, D.A. Krivenko &amp; O.A. Chernysheva</td><td rowspan="1" colspan="1">42</td><td rowspan="1" colspan="1">6<italic>x</italic></td><td rowspan="1" colspan="1">9.23 ± 0.14</td></tr><tr><td rowspan="1" colspan="1">16</td><td rowspan="1" colspan="1"><italic><tp:taxon-name><tp:taxon-name-part taxon-name-part-type="genus" reg="Eranthis">E.</tp:taxon-name-part><tp:taxon-name-part taxon-name-part-type="species" reg="sibirica">sibirica</tp:taxon-name-part></tp:taxon-name></italic>*</td><td rowspan="1" colspan="1">Irkutskaya Oblast', Slyudyanksky Raion, <tp:taxon-name>Burovschina</tp:taxon-name> River, <named-content xmlns:xlink="http://www.w3.org/1999/xlink" content-type="dwc:verbatimCoordinates" xlink:type="simple"><named-content content-type="geo-json" specific-use="{&#34;type&#34;:&#34;Point&#34;,&#34;coordinates&#34;:[103.821158,51.618333]}" id="NCID0EPMAG" xlink:type="simple">51°37'06.00"N, 103°49'16.17"E</named-content></named-content>, 475 m, 20 Jun 2019, A.S. Erst, D.A. Krivenko, E.Yu. Mitrenina &amp; O.A. Chernysheva</td><td rowspan="1" colspan="1">42</td><td rowspan="1" colspan="1">6<italic>x</italic></td><td rowspan="1" colspan="1">9.27 ± 0.23</td></tr><tr><td rowspan="1" colspan="1">17</td><td rowspan="1" colspan="1"><italic><tp:taxon-name><tp:taxon-name-part taxon-name-part-type="genus" reg="Eranthis">E.</tp:taxon-name-part><tp:taxon-name-part taxon-name-part-type="species" reg="sibirica">sibirica</tp:taxon-name-part></tp:taxon-name></italic>*</td><td rowspan="1" colspan="1">Irkutskaya Oblast', Slyudyanksky Raion, Utulik River, <named-content xmlns:xlink="http://www.w3.org/1999/xlink" content-type="dwc:verbatimCoordinates" xlink:type="simple"><named-content content-type="geo-json" specific-use="{&#34;type&#34;:&#34;Point&#34;,&#34;coordinates&#34;:[104.045833,51.547222]}" id="NCID0EZNAG" xlink:type="simple">51°32'50"N, 104°02'45"E</named-content></named-content>, 464 m alt., 20 Jun 2019, A.S. Erst, D.A. Krivenko, E.Yu. Mitrenina &amp; O.A. Chernysheva</td><td rowspan="1" colspan="1">42</td><td rowspan="1" colspan="1">6<italic>x</italic></td><td rowspan="1" colspan="1">9.22 ± 0.25</td></tr><tr><td rowspan="1" colspan="1">18</td><td rowspan="1" colspan="1">
                  <italic>
                    <tp:taxon-name><tp:taxon-name-part taxon-name-part-type="genus" reg="Eranthis">E.</tp:taxon-name-part><tp:taxon-name-part taxon-name-part-type="species" reg="byunsanensis">byunsanensis</tp:taxon-name-part></tp:taxon-name>
                  </italic>
                </td><td rowspan="1" colspan="1">South Korea, Gyeonggi-do, Anyang-si, Suli-san, <named-content xmlns:xlink="http://www.w3.org/1999/xlink" content-type="dwc:verbatimCoordinates" xlink:type="simple"><named-content content-type="geo-json" specific-use="{&#34;type&#34;:&#34;Point&#34;,&#34;coordinates&#34;:[126.900528,37.361889]}" id="NCID0EDPAG" xlink:type="simple">37°21'42.8"N, 126°54'01.9"E</named-content></named-content>, 190 m alt., 24 Mar 2019, H. Ikeda, H.-T. Im, K.-S. Chung, M. Fujii, M. Sakamoto &amp; C. Hasekura, N°19032401</td><td rowspan="1" colspan="1">16</td><td rowspan="1" colspan="1">2<italic>x</italic></td><td rowspan="1" colspan="1">10.75 ± 0.26</td></tr><tr><td rowspan="1" colspan="1">19</td><td rowspan="1" colspan="1">
                  <italic>
                    <tp:taxon-name><tp:taxon-name-part taxon-name-part-type="genus" reg="Eranthis">E.</tp:taxon-name-part><tp:taxon-name-part taxon-name-part-type="species" reg="pinnatifida">pinnatifida</tp:taxon-name-part></tp:taxon-name>
                  </italic>
                </td><td rowspan="1" colspan="1">Japan, Saitama Prefecture, Chichibu-shi, Shiroku, near village, <named-content xmlns:xlink="http://www.w3.org/1999/xlink" content-type="dwc:verbatimCoordinates" xlink:type="simple"><named-content content-type="geo-json" specific-use="{&#34;type&#34;:&#34;Point&#34;,&#34;coordinates&#34;:[138.987778,35.956667]}" id="NCID0ENQAG" xlink:type="simple">35°57'24"N, 138°59'16"E</named-content></named-content>, 340 m alt., 01 Apr 2019, A.S. Erst, T.V. Erst, H. Ikeda et al., N° 1</td><td rowspan="1" colspan="1">16</td><td rowspan="1" colspan="1">2<italic>x</italic></td><td rowspan="1" colspan="1">9.87 ± 0.29</td></tr><tr><td rowspan="1" colspan="1">20</td><td rowspan="1" colspan="1">
                  <italic>
                    <tp:taxon-name><tp:taxon-name-part taxon-name-part-type="genus" reg="Eranthis">E.</tp:taxon-name-part><tp:taxon-name-part taxon-name-part-type="species" reg="pinnatifida">pinnatifida</tp:taxon-name-part></tp:taxon-name>
                  </italic>
                </td><td rowspan="1" colspan="1">Japan, Mie Prefecture, Inabe-shi, Fujiwara-cho, Ogaito, forest, <named-content xmlns:xlink="http://www.w3.org/1999/xlink" content-type="dwc:verbatimCoordinates" xlink:type="simple"><named-content content-type="geo-json" specific-use="{&#34;type&#34;:&#34;Point&#34;,&#34;coordinates&#34;:[136.476389,35.169722]}" id="NCID0EXRAG" xlink:type="simple">35°10'11"N, 136°28'35"E</named-content></named-content>, 180 m alt., 03 Apr 2019, A.S. Erst, T.V. Erst, H. Ikeda et al., N° 2</td><td rowspan="1" colspan="1">16</td><td rowspan="1" colspan="1">2<italic>x</italic></td><td rowspan="1" colspan="1">9.80 ± 0.46</td></tr><tr><td rowspan="1" colspan="1">21</td><td rowspan="1" colspan="1">
                  <italic>
                    <tp:taxon-name><tp:taxon-name-part taxon-name-part-type="genus" reg="Eranthis">E.</tp:taxon-name-part><tp:taxon-name-part taxon-name-part-type="species" reg="pinnatifida">pinnatifida</tp:taxon-name-part></tp:taxon-name>
                  </italic>
                </td><td rowspan="1" colspan="1">Japan, Mie Prefecture, Inabe-shi, Hokusei-cho, Betsumyo, <named-content xmlns:xlink="http://www.w3.org/1999/xlink" content-type="dwc:verbatimCoordinates" xlink:type="simple"><named-content content-type="geo-json" specific-use="{&#34;type&#34;:&#34;Point&#34;,&#34;coordinates&#34;:[136.472222,35.139722]}" id="NCID0EBTAG" xlink:type="simple">35°8'23"N, 136°28'20"E</named-content></named-content>, 640 m alt., 04 Apr 2019, A.S. Erst, T.V. Erst, H. Ikeda et al., N° 5</td><td rowspan="1" colspan="1">16</td><td rowspan="1" colspan="1">2<italic>x</italic></td><td rowspan="1" colspan="1">9.81 ± 0.10</td></tr><tr><td rowspan="1" colspan="1">22</td><td rowspan="1" colspan="1">
                  <italic>
                    <tp:taxon-name><tp:taxon-name-part taxon-name-part-type="genus" reg="Eranthis">E.</tp:taxon-name-part><tp:taxon-name-part taxon-name-part-type="species" reg="pinnatifida">pinnatifida</tp:taxon-name-part></tp:taxon-name>
                  </italic>
                </td><td rowspan="1" colspan="1">Japan, Nagano Prefecture, Shiojiri-shi, Hideshio, near station, <named-content xmlns:xlink="http://www.w3.org/1999/xlink" content-type="dwc:verbatimCoordinates" xlink:type="simple"><named-content content-type="geo-json" specific-use="{&#34;type&#34;:&#34;Point&#34;,&#34;coordinates&#34;:[137.895833,36.049444]}" id="NCID0ELUAG" xlink:type="simple">36°2'58"N, 137°53'45"E</named-content></named-content>, 825 m alt., 04 Apr 2019, A.S. Erst, T.V. Erst, H. Ikeda et al., N° 6</td><td rowspan="1" colspan="1">16</td><td rowspan="1" colspan="1">2<italic>x</italic></td><td rowspan="1" colspan="1">9.80 ± 0.43</td></tr><tr><td rowspan="1" colspan="1">23</td><td rowspan="1" colspan="1">
                  <italic>
                    <tp:taxon-name><tp:taxon-name-part taxon-name-part-type="genus" reg="Eranthis">E.</tp:taxon-name-part><tp:taxon-name-part taxon-name-part-type="species" reg="pinnatifida">pinnatifida</tp:taxon-name-part></tp:taxon-name>
                  </italic>
                </td><td rowspan="1" colspan="1">Japan, Nagano Prefecture, Shiojiri-shi, Motoyama, pine forest, <named-content xmlns:xlink="http://www.w3.org/1999/xlink" content-type="dwc:verbatimCoordinates" xlink:type="simple"><named-content content-type="geo-json" specific-use="{&#34;type&#34;:&#34;Point&#34;,&#34;coordinates&#34;:[137.897222,36.061111]}" id="NCID0EVVAG" xlink:type="simple">36°3'40"N, 137°53'50"E</named-content></named-content>, 800 m alt., 04 Apr 2019, A.S. Erst, T.V. Erst, H. Ikeda et al., N° 7</td><td rowspan="1" colspan="1">16</td><td rowspan="1" colspan="1">2<italic>x</italic></td><td rowspan="1" colspan="1">9.85 ± 0.27</td></tr></tbody></table><table-wrap-foot><fn><p>* population already studied by <xref ref-type="bibr" rid="B16">Erst et al. (2020b)</xref> concerning chromosome number and genome size.</p></fn></table-wrap-foot></table-wrap><fig id="F2" position="float" orientation="portrait"><object-id xmlns:xlink="http://www.w3.org/1999/xlink" content-type="doi" xlink:type="simple">10.3897/phytokeys.187.75715.figure2</object-id><object-id xmlns:xlink="http://www.w3.org/1999/xlink" content-type="arpha" xlink:type="simple">C7C1F701-E6A1-5ADD-B78E-63F8EA6CCEFE</object-id><label>Figure 2.</label><caption><p>Mitotic metaphase plates of white-flowered <tp:taxon-name><tp:taxon-name-part taxon-name-part-type="genus" reg="Eranthis">Eranthis</tp:taxon-name-part><tp:taxon-name-part taxon-name-part-type="infraspecific-rank">sect.</tp:taxon-name-part><tp:taxon-name-part taxon-name-part-type="section" reg="Shibateranthis">Shibateranthis</tp:taxon-name-part></tp:taxon-name><bold>A</bold><italic><tp:taxon-name><tp:taxon-name-part taxon-name-part-type="genus" reg="Eranthis">E.</tp:taxon-name-part><tp:taxon-name-part taxon-name-part-type="species" reg="lobulata">lobulata</tp:taxon-name-part></tp:taxon-name></italic>, 2<italic>n</italic> = 16 <bold>B</bold><italic><tp:taxon-name><tp:taxon-name-part taxon-name-part-type="genus" reg="Eranthis">E.</tp:taxon-name-part><tp:taxon-name-part taxon-name-part-type="species" reg="stellata">stellata</tp:taxon-name-part></tp:taxon-name></italic> (pop. 2), 2<italic>n</italic> = 16 <bold>C</bold><italic><tp:taxon-name><tp:taxon-name-part taxon-name-part-type="genus" reg="Eranthis">E.</tp:taxon-name-part><tp:taxon-name-part taxon-name-part-type="species" reg="stellata">stellata</tp:taxon-name-part></tp:taxon-name></italic> (pop. 6), 2<italic>n</italic> = 16 <bold>D</bold><italic><tp:taxon-name><tp:taxon-name-part taxon-name-part-type="genus" reg="Eranthis">E.</tp:taxon-name-part><tp:taxon-name-part taxon-name-part-type="species" reg="tanhoensis">tanhoensis</tp:taxon-name-part></tp:taxon-name></italic> (pop. 12), 2<italic>n</italic> = 14 <bold>E</bold><italic><tp:taxon-name><tp:taxon-name-part taxon-name-part-type="genus" reg="Eranthis">E.</tp:taxon-name-part><tp:taxon-name-part taxon-name-part-type="species" reg="tanhoensis">tanhoensis</tp:taxon-name-part></tp:taxon-name></italic> (pop. 10), 2<italic>n</italic> = 14+0–8B (arrows point at <bold>B</bold> chromosomes) <bold>F</bold><italic><tp:taxon-name><tp:taxon-name-part taxon-name-part-type="genus" reg="Eranthis">E.</tp:taxon-name-part><tp:taxon-name-part taxon-name-part-type="species" reg="sibirica">sibirica</tp:taxon-name-part></tp:taxon-name></italic> (pop. 15), 2<italic>n</italic> = 42 <bold>G</bold><italic><tp:taxon-name><tp:taxon-name-part taxon-name-part-type="genus" reg="Eranthis">E.</tp:taxon-name-part><tp:taxon-name-part taxon-name-part-type="species" reg="byunsanensis">byunsanensis</tp:taxon-name-part></tp:taxon-name></italic>, 2<italic>n</italic> = 16 (arrows point at the heteromorphic chromosome pair) <bold>H</bold><italic><tp:taxon-name><tp:taxon-name-part taxon-name-part-type="genus" reg="Eranthis">E.</tp:taxon-name-part><tp:taxon-name-part taxon-name-part-type="species" reg="pinnatifida">pinnatifida</tp:taxon-name-part></tp:taxon-name></italic> (pop. 21), 2<italic>n</italic> = 16 <bold>I</bold><italic><tp:taxon-name><tp:taxon-name-part taxon-name-part-type="genus" reg="Eranthis">E.</tp:taxon-name-part><tp:taxon-name-part taxon-name-part-type="species" reg="pinnatifida">pinnatifida</tp:taxon-name-part></tp:taxon-name></italic> (pop. 20), 2<italic>n</italic> = 16 (arrows point at heteromorphic chromosome pair). Scale bars: 10 μm. Microphotographs by E.Yu. Mitrenina.</p></caption><graphic xmlns:xlink="http://www.w3.org/1999/xlink" xlink:href="phytokeys-187-207-g002.jpg" position="float" orientation="portrait" xlink:type="simple" id="oo_629268.jpg"><uri content-type="original_file" xlink:type="simple">https://binary.pensoft.net/fig/629268</uri></graphic></fig><table-wrap id="T2" position="float" orientation="portrait"><label>Table 2.</label><caption><p>Karyomorphological parameters in white-flowered <tp:taxon-name><tp:taxon-name-part taxon-name-part-type="genus" reg="Eranthis">Eranthis</tp:taxon-name-part><tp:taxon-name-part taxon-name-part-type="infraspecific-rank">sect.</tp:taxon-name-part><tp:taxon-name-part taxon-name-part-type="section" reg="Shibateranthis">Shibateranthis</tp:taxon-name-part></tp:taxon-name>.</p></caption><table id="TID0E4DBI" rules="all"><tbody><tr><th rowspan="1" colspan="1">Species</th><th rowspan="1" colspan="1">Chromosome pair</th><th rowspan="1" colspan="1"><abbrev xmlns:xlink="http://www.w3.org/1999/xlink" xlink:title="chromosome length" id="ABBRID0EBGBG" xlink:type="simple">CL</abbrev> (µm)</th><th rowspan="1" colspan="1">r</th><th rowspan="1" colspan="1">
                      <abbrev xmlns:xlink="http://www.w3.org/1999/xlink" xlink:title="centromeric indices" id="ABBRID0EMGBG" xlink:type="simple">CI</abbrev>
                    </th><th rowspan="1" colspan="1"><abbrev xmlns:xlink="http://www.w3.org/1999/xlink" xlink:title="relative chromosome length" id="ABBRID0EUGBG" xlink:type="simple">RL</abbrev> (%)</th><th rowspan="1" colspan="1">Type</th></tr><tr><td rowspan="8" colspan="1">
                      <bold>
                        <italic>
                          <tp:taxon-name><tp:taxon-name-part taxon-name-part-type="genus" reg="Eranthis">E.</tp:taxon-name-part><tp:taxon-name-part taxon-name-part-type="species" reg="lobulata">lobulata</tp:taxon-name-part></tp:taxon-name>
                        </italic>
                      </bold>
                    </td><td rowspan="1" colspan="1">I</td><td rowspan="1" colspan="1">8.46 ± 0.42</td><td rowspan="1" colspan="1">1.07 ± 0.04</td><td rowspan="1" colspan="1">0.48</td><td rowspan="1" colspan="1">7.80</td><td rowspan="1" colspan="1">m</td></tr><tr><td rowspan="1" colspan="1">II</td><td rowspan="1" colspan="1">8.19 ± 0.31</td><td rowspan="1" colspan="1">1.16 ± 0.09</td><td rowspan="1" colspan="1">0.46</td><td rowspan="1" colspan="1">7.55</td><td rowspan="1" colspan="1">m</td></tr><tr><td rowspan="1" colspan="1">III</td><td rowspan="1" colspan="1">7.43 ± 0.30</td><td rowspan="1" colspan="1">1.17 ± 0.07</td><td rowspan="1" colspan="1">0.46</td><td rowspan="1" colspan="1">6.85</td><td rowspan="1" colspan="1">m</td></tr><tr><td rowspan="1" colspan="1">IV</td><td rowspan="1" colspan="1">7.38 ± 0.16</td><td rowspan="1" colspan="1">1.36 ± 0.10</td><td rowspan="1" colspan="1">0.42</td><td rowspan="1" colspan="1">6.80</td><td rowspan="1" colspan="1">m</td></tr><tr><td rowspan="1" colspan="1">V</td><td rowspan="1" colspan="1">7.00 ± 0.29</td><td rowspan="1" colspan="1">1.28 ± 0.05</td><td rowspan="1" colspan="1">0.44</td><td rowspan="1" colspan="1">6.45</td><td rowspan="1" colspan="1">m</td></tr><tr><td rowspan="1" colspan="1">VI</td><td rowspan="1" colspan="1">6.11 ± 0.15</td><td rowspan="1" colspan="1">2.05 ± 0.09</td><td rowspan="1" colspan="1">0.33</td><td rowspan="1" colspan="1">5.63</td><td rowspan="1" colspan="1">sm<sup>sat</sup></td></tr><tr><td rowspan="1" colspan="1">VII</td><td rowspan="1" colspan="1">5.05 ± 0.21</td><td rowspan="1" colspan="1">5.04 ± 0.51</td><td rowspan="1" colspan="1">0.17</td><td rowspan="1" colspan="1">4.66</td><td rowspan="1" colspan="1">st</td></tr><tr><td rowspan="1" colspan="1">VIII</td><td rowspan="1" colspan="1">4.62 ± 0.24</td><td rowspan="1" colspan="1">8.35 ± 0.84</td><td rowspan="1" colspan="1">0.11</td><td rowspan="1" colspan="1">4.26</td><td rowspan="1" colspan="1">t</td></tr><tr><td rowspan="8" colspan="1">
                      <bold><italic><tp:taxon-name><tp:taxon-name-part taxon-name-part-type="genus" reg="Eranthis">E.</tp:taxon-name-part><tp:taxon-name-part taxon-name-part-type="species" reg="stellata">stellata</tp:taxon-name-part></tp:taxon-name></italic> (pop. 2)</bold>
                    </td><td rowspan="1" colspan="1">I</td><td rowspan="1" colspan="1">9.61 ± 0.34</td><td rowspan="1" colspan="1">1.07 ± 0.04</td><td rowspan="1" colspan="1">0.48</td><td rowspan="1" colspan="1">7.84</td><td rowspan="1" colspan="1">m</td></tr><tr><td rowspan="1" colspan="1">II</td><td rowspan="1" colspan="1">9.29 ± 0.31</td><td rowspan="1" colspan="1">1.07 ± 0.04</td><td rowspan="1" colspan="1">0.48</td><td rowspan="1" colspan="1">7.58</td><td rowspan="1" colspan="1">m</td></tr><tr><td rowspan="1" colspan="1">III</td><td rowspan="1" colspan="1">8.85 ± 0.39</td><td rowspan="1" colspan="1">1.06 ± 0.03</td><td rowspan="1" colspan="1">0.49</td><td rowspan="1" colspan="1">7.22</td><td rowspan="1" colspan="1">m</td></tr><tr><td rowspan="1" colspan="1">IV</td><td rowspan="1" colspan="1">8.31 ± 0.42</td><td rowspan="1" colspan="1">1.06 ± 0.04</td><td rowspan="1" colspan="1">0.49</td><td rowspan="1" colspan="1">6.78</td><td rowspan="1" colspan="1">m</td></tr><tr><td rowspan="1" colspan="1">V</td><td rowspan="1" colspan="1">7.89 ± 0.16</td><td rowspan="1" colspan="1">1.33 ± 0.07</td><td rowspan="1" colspan="1">0.43</td><td rowspan="1" colspan="1">6.44</td><td rowspan="1" colspan="1">m</td></tr><tr><td rowspan="1" colspan="1">VI</td><td rowspan="1" colspan="1">6.21 ± 0.25</td><td rowspan="1" colspan="1">2.00 ± 0.19</td><td rowspan="1" colspan="1">0.33</td><td rowspan="1" colspan="1">5.06</td><td rowspan="1" colspan="1">sm</td></tr><tr><td rowspan="1" colspan="1">VII</td><td rowspan="1" colspan="1">6.13 ± 0.40</td><td rowspan="1" colspan="1">2.14 ± 0.18</td><td rowspan="1" colspan="1">0.32</td><td rowspan="1" colspan="1">5.00</td><td rowspan="1" colspan="1">sm<sup>sat</sup></td></tr><tr><td rowspan="1" colspan="1">VIII</td><td rowspan="1" colspan="1">5.01 ± 0.34</td><td rowspan="1" colspan="1">7.86 ± 0.38</td><td rowspan="1" colspan="1">0.11</td><td rowspan="1" colspan="1">4.08</td><td rowspan="1" colspan="1">t</td></tr><tr><td rowspan="7" colspan="1">
                      <bold><italic><tp:taxon-name><tp:taxon-name-part taxon-name-part-type="genus" reg="Eranthis">E.</tp:taxon-name-part><tp:taxon-name-part taxon-name-part-type="species" reg="tanhoensis">tanhoensis</tp:taxon-name-part></tp:taxon-name></italic> (pop. 12)</bold>
                    </td><td rowspan="1" colspan="1">I</td><td rowspan="1" colspan="1">8.68 ± 0.36</td><td rowspan="1" colspan="1">1.09 ± 0.05</td><td rowspan="1" colspan="1">0.48</td><td rowspan="1" colspan="1">8.74</td><td rowspan="1" colspan="1">m</td></tr><tr><td rowspan="1" colspan="1">II</td><td rowspan="1" colspan="1">8.56 ± 0.41</td><td rowspan="1" colspan="1">1.23 ± 0.06</td><td rowspan="1" colspan="1">0.45</td><td rowspan="1" colspan="1">8.62</td><td rowspan="1" colspan="1">m<sup>sat</sup></td></tr><tr><td rowspan="1" colspan="1">III</td><td rowspan="1" colspan="1">8.16 ± 0.29</td><td rowspan="1" colspan="1">1.07 ± 0.05</td><td rowspan="1" colspan="1">0.48</td><td rowspan="1" colspan="1">8.21</td><td rowspan="1" colspan="1">m</td></tr><tr><td rowspan="1" colspan="1">IV</td><td rowspan="1" colspan="1">7.73 ± 0.35</td><td rowspan="1" colspan="1">1.07 ± 0.05</td><td rowspan="1" colspan="1">0.48</td><td rowspan="1" colspan="1">7.78</td><td rowspan="1" colspan="1">m</td></tr><tr><td rowspan="1" colspan="1">V</td><td rowspan="1" colspan="1">6.63 ± 0.46</td><td rowspan="1" colspan="1">1.37 ± 0.11</td><td rowspan="1" colspan="1">0.42</td><td rowspan="1" colspan="1">6.67</td><td rowspan="1" colspan="1">m</td></tr><tr><td rowspan="1" colspan="1">VI</td><td rowspan="1" colspan="1">5.72 ± 0.46</td><td rowspan="1" colspan="1">1.92 ± 0.14</td><td rowspan="1" colspan="1">0.34</td><td rowspan="1" colspan="1">5.76</td><td rowspan="1" colspan="1">sm</td></tr><tr><td rowspan="1" colspan="1">VII</td><td rowspan="1" colspan="1">4.19 ± 0.38</td><td rowspan="1" colspan="1">2.34 ± 0.15</td><td rowspan="1" colspan="1">0.30</td><td rowspan="1" colspan="1">4.22</td><td rowspan="1" colspan="1">sm</td></tr><tr><td rowspan="21" colspan="1">
                      <bold><italic><tp:taxon-name><tp:taxon-name-part taxon-name-part-type="genus" reg="Eranthis">E.</tp:taxon-name-part><tp:taxon-name-part taxon-name-part-type="species" reg="sibirica">sibirica</tp:taxon-name-part></tp:taxon-name></italic> (pop. 15)</bold>
                    </td><td rowspan="1" colspan="1">I</td><td rowspan="1" colspan="1">9.51 ± 0.24</td><td rowspan="1" colspan="1">1.08 ± 0.04</td><td rowspan="1" colspan="1">0.48</td><td rowspan="1" colspan="1">2.88</td><td rowspan="1" colspan="1">m</td></tr><tr><td rowspan="1" colspan="1">II</td><td rowspan="1" colspan="1">9.47 ± 0.29</td><td rowspan="1" colspan="1">1.03 ± 0.02</td><td rowspan="1" colspan="1">0.49</td><td rowspan="1" colspan="1">2.87</td><td rowspan="1" colspan="1">m</td></tr><tr><td rowspan="1" colspan="1">III</td><td rowspan="1" colspan="1">9.20 ± 0.06</td><td rowspan="1" colspan="1">1.17 ± 0.03</td><td rowspan="1" colspan="1">0.46</td><td rowspan="1" colspan="1">2.78</td><td rowspan="1" colspan="1">m</td></tr><tr><td rowspan="1" colspan="1">IV</td><td rowspan="1" colspan="1">9.13 ± 0.13</td><td rowspan="1" colspan="1">1.10 ± 0.06</td><td rowspan="1" colspan="1">0.48</td><td rowspan="1" colspan="1">2.76</td><td rowspan="1" colspan="1">m</td></tr><tr><td rowspan="1" colspan="1">V</td><td rowspan="1" colspan="1">9.00 ± 0.11</td><td rowspan="1" colspan="1">1.05 ± 0.02</td><td rowspan="1" colspan="1">0.49</td><td rowspan="1" colspan="1">2.72</td><td rowspan="1" colspan="1">m</td></tr><tr><td rowspan="1" colspan="1">VI</td><td rowspan="1" colspan="1">8.91 ± 0.14</td><td rowspan="1" colspan="1">1.39 ± 0.12</td><td rowspan="1" colspan="1">0.42</td><td rowspan="1" colspan="1">2.70</td><td rowspan="1" colspan="1">m</td></tr><tr><td rowspan="1" colspan="1">VII</td><td rowspan="1" colspan="1">8.88 ± 0.07</td><td rowspan="1" colspan="1">1.20 ± 0.03</td><td rowspan="1" colspan="1">0.45</td><td rowspan="1" colspan="1">2.69</td><td rowspan="1" colspan="1">m</td></tr><tr><td rowspan="1" colspan="1">VIII</td><td rowspan="1" colspan="1">8.87 ± 0.16</td><td rowspan="1" colspan="1">1.05 ± 0.03</td><td rowspan="1" colspan="1">0.49</td><td rowspan="1" colspan="1">2.68</td><td rowspan="1" colspan="1">m</td></tr><tr><td rowspan="1" colspan="1">IX</td><td rowspan="1" colspan="1">8.67 ± 0.10</td><td rowspan="1" colspan="1">1.08 ± 0.05</td><td rowspan="1" colspan="1">0.48</td><td rowspan="1" colspan="1">2.62</td><td rowspan="1" colspan="1">m</td></tr><tr><td rowspan="1" colspan="1">X</td><td rowspan="1" colspan="1">8.47 ± 0.09</td><td rowspan="1" colspan="1">1.27 ± 0.09</td><td rowspan="1" colspan="1">0.44</td><td rowspan="1" colspan="1">2.56</td><td rowspan="1" colspan="1">m</td></tr><tr><td rowspan="1" colspan="1">XI</td><td rowspan="1" colspan="1">8.44 ± 0.15</td><td rowspan="1" colspan="1">1.07 ± 0.03</td><td rowspan="1" colspan="1">0.48</td><td rowspan="1" colspan="1">2.55</td><td rowspan="1" colspan="1">m</td></tr><tr><td rowspan="1" colspan="1">XII</td><td rowspan="1" colspan="1">8.14 ± 0.13</td><td rowspan="1" colspan="1">1.16 ± 0.02</td><td rowspan="1" colspan="1">0.46</td><td rowspan="1" colspan="1">2.46</td><td rowspan="1" colspan="1">m</td></tr><tr><td rowspan="1" colspan="1">XIII</td><td rowspan="1" colspan="1">7.71 ± 0.04</td><td rowspan="1" colspan="1">1.18 ± 0.09</td><td rowspan="1" colspan="1">0.46</td><td rowspan="1" colspan="1">2.33</td><td rowspan="1" colspan="1">m</td></tr><tr><td rowspan="1" colspan="1">XIV</td><td rowspan="1" colspan="1">7.46 ± 0.15</td><td rowspan="1" colspan="1">1.35 ± 0.15</td><td rowspan="1" colspan="1">0.43</td><td rowspan="1" colspan="1">2.26</td><td rowspan="1" colspan="1">m</td></tr><tr><td rowspan="1" colspan="1">XV</td><td rowspan="1" colspan="1">7.26 ± 0.21</td><td rowspan="1" colspan="1">1.70 ± 0.06</td><td rowspan="1" colspan="1">0.37</td><td rowspan="1" colspan="1">2.20</td><td rowspan="1" colspan="1">sm</td></tr><tr><td rowspan="1" colspan="1">XVI</td><td rowspan="1" colspan="1">7.10 ± 0.04</td><td rowspan="1" colspan="1">1.28 ± 0.03</td><td rowspan="1" colspan="1">0.44</td><td rowspan="1" colspan="1">2.15</td><td rowspan="1" colspan="1">m</td></tr><tr><td rowspan="1" colspan="1">XVII</td><td rowspan="1" colspan="1">6.89 ± 0.05</td><td rowspan="1" colspan="1">1.61 ± 0.05</td><td rowspan="1" colspan="1">0.38</td><td rowspan="1" colspan="1">2.08</td><td rowspan="1" colspan="1">m</td></tr><tr><td rowspan="1" colspan="1">XVIII</td><td rowspan="1" colspan="1">6.45 ± 0.31</td><td rowspan="1" colspan="1">1.70 ± 0.08</td><td rowspan="1" colspan="1">0.37</td><td rowspan="1" colspan="1">1.95</td><td rowspan="1" colspan="1">sm</td></tr><tr><td rowspan="1" colspan="1">XIX</td><td rowspan="1" colspan="1">5.36 ± 0.23</td><td rowspan="1" colspan="1">1.97 ± 0.09</td><td rowspan="1" colspan="1">0.34</td><td rowspan="1" colspan="1">1.62</td><td rowspan="1" colspan="1">sm</td></tr><tr><td rowspan="1" colspan="1">XX</td><td rowspan="1" colspan="1">5.24 ± 0.25</td><td rowspan="1" colspan="1">1.74 ± 0.03</td><td rowspan="1" colspan="1">0.37</td><td rowspan="1" colspan="1">1.59</td><td rowspan="1" colspan="1">sm<sup>sat</sup></td></tr><tr><td rowspan="1" colspan="1">XXI</td><td rowspan="1" colspan="1">5.08 ± 0.34</td><td rowspan="1" colspan="1">2.29 ± 0.14</td><td rowspan="1" colspan="1">0.30</td><td rowspan="1" colspan="1">1.54</td><td rowspan="1" colspan="1">sm</td></tr><tr><td rowspan="9" colspan="1">
                      <bold>
                        <italic>
                          <tp:taxon-name><tp:taxon-name-part taxon-name-part-type="genus" reg="Eranthis">E.</tp:taxon-name-part><tp:taxon-name-part taxon-name-part-type="species" reg="byunsanensis">byunsanensis</tp:taxon-name-part></tp:taxon-name>
                        </italic>
                      </bold>
                    </td><td rowspan="1" colspan="1">I</td><td rowspan="1" colspan="1">8.59 ± 0.19</td><td rowspan="1" colspan="1">1.05 ± 0.03</td><td rowspan="1" colspan="1">0.49</td><td rowspan="1" colspan="1">8.55</td><td rowspan="1" colspan="1">m</td></tr><tr><td rowspan="1" colspan="1">II</td><td rowspan="1" colspan="1">8.13 ± 0.31</td><td rowspan="1" colspan="1">1.06 ± 0.04</td><td rowspan="1" colspan="1">0.49</td><td rowspan="1" colspan="1">8.09</td><td rowspan="1" colspan="1">m</td></tr><tr><td rowspan="1" colspan="1">III</td><td rowspan="1" colspan="1">7.65 ± 0.13</td><td rowspan="1" colspan="1">1.07 ± 0.04</td><td rowspan="1" colspan="1">0.48</td><td rowspan="1" colspan="1">7.61</td><td rowspan="1" colspan="1">m</td></tr><tr><td rowspan="1" colspan="1">IV</td><td rowspan="1" colspan="1">6.18 ± 0.09</td><td rowspan="1" colspan="1">1.40 ± 0.05</td><td rowspan="1" colspan="1">0.42</td><td rowspan="1" colspan="1">6.15</td><td rowspan="1" colspan="1">m</td></tr><tr><td rowspan="1" colspan="1">V</td><td rowspan="1" colspan="1">5.68 ± 0.21</td><td rowspan="1" colspan="1">1.19 ± 0.05</td><td rowspan="1" colspan="1">0.46</td><td rowspan="1" colspan="1">5.65</td><td rowspan="1" colspan="1">m</td></tr><tr><td rowspan="1" colspan="1">VI</td><td rowspan="1" colspan="1">5.44 ± 0.19</td><td rowspan="1" colspan="1">5.22 ± 0.30</td><td rowspan="1" colspan="1">0.16</td><td rowspan="1" colspan="1">5.41</td><td rowspan="1" colspan="1">st</td></tr><tr><td rowspan="1" colspan="1"/><td rowspan="1" colspan="1">5.19 ± 0.08</td><td rowspan="1" colspan="1">1.74 ± 0.05</td><td rowspan="1" colspan="1">0.37</td><td rowspan="1" colspan="1">5.17</td><td rowspan="1" colspan="1">sm</td></tr><tr><td rowspan="1" colspan="1">VII</td><td rowspan="1" colspan="1">5.20 ± 0.13</td><td rowspan="1" colspan="1">5.64 ± 0.19</td><td rowspan="1" colspan="1">0.15</td><td rowspan="1" colspan="1">5.17</td><td rowspan="1" colspan="1">st</td></tr><tr><td rowspan="1" colspan="1">VIII</td><td rowspan="1" colspan="1">3.52 ± 0.07</td><td rowspan="1" colspan="1">4.06 ± 0.37</td><td rowspan="1" colspan="1">0.20</td><td rowspan="1" colspan="1">3.50</td><td rowspan="1" colspan="1">st</td></tr><tr><td rowspan="8" colspan="1">
                      <bold><italic><tp:taxon-name><tp:taxon-name-part taxon-name-part-type="genus" reg="Eranthis">E.</tp:taxon-name-part><tp:taxon-name-part taxon-name-part-type="species" reg="pinnatifida">pinnatifida</tp:taxon-name-part></tp:taxon-name></italic> (pop. 21)</bold>
                    </td><td rowspan="1" colspan="1">I</td><td rowspan="1" colspan="1">9.24 ± 0.18</td><td rowspan="1" colspan="1">1.12 ± 0.02</td><td rowspan="1" colspan="1">0.47</td><td rowspan="1" colspan="1">8.58</td><td rowspan="1" colspan="1">m</td></tr><tr><td rowspan="1" colspan="1">II</td><td rowspan="1" colspan="1">8.63 ± 0.24</td><td rowspan="1" colspan="1">1.08 ± 0.06</td><td rowspan="1" colspan="1">0.48</td><td rowspan="1" colspan="1">8.02</td><td rowspan="1" colspan="1">m</td></tr><tr><td rowspan="1" colspan="1">III</td><td rowspan="1" colspan="1">8.25 ± 0.31</td><td rowspan="1" colspan="1">1.13 ± 0.03</td><td rowspan="1" colspan="1">0.47</td><td rowspan="1" colspan="1">7.66</td><td rowspan="1" colspan="1">m</td></tr><tr><td rowspan="1" colspan="1">IV</td><td rowspan="1" colspan="1">6.62 ± 0.12</td><td rowspan="1" colspan="1">1.37 ± 0.07</td><td rowspan="1" colspan="1">0.42</td><td rowspan="1" colspan="1">6.15</td><td rowspan="1" colspan="1">m</td></tr><tr><td rowspan="1" colspan="1">V</td><td rowspan="1" colspan="1">6.24 ± 0.26</td><td rowspan="1" colspan="1">2.77 ± 0.14</td><td rowspan="1" colspan="1">0.27</td><td rowspan="1" colspan="1">5.80</td><td rowspan="1" colspan="1">sm</td></tr><tr><td rowspan="1" colspan="1">VI</td><td rowspan="1" colspan="1">5.88 ± 0.18</td><td rowspan="1" colspan="1">2.38 ± 0.07</td><td rowspan="1" colspan="1">0.30</td><td rowspan="1" colspan="1">5.46</td><td rowspan="1" colspan="1">sm</td></tr><tr><td rowspan="1" colspan="1">VII</td><td rowspan="1" colspan="1">5.04 ± 0.11</td><td rowspan="1" colspan="1">1.95 ± 0.13</td><td rowspan="1" colspan="1">0.34</td><td rowspan="1" colspan="1">4.68</td><td rowspan="1" colspan="1">sm</td></tr><tr><td rowspan="1" colspan="1">VIII</td><td rowspan="1" colspan="1">3.92 ± 0.09</td><td rowspan="1" colspan="1">3.10 ± 0.29</td><td rowspan="1" colspan="1">0.24</td><td rowspan="1" colspan="1">3.64</td><td rowspan="1" colspan="1">st<sup>sat</sup></td></tr></tbody></table><table-wrap-foot><fn><p>Notes: <abbrev xmlns:xlink="http://www.w3.org/1999/xlink" xlink:title="chromosome length" id="ABBRID0E4OAI" xlink:type="simple">CL</abbrev> – chromosome length, mean value ± standard deviation; r – arm ratio, mean value ± standard deviation; <abbrev xmlns:xlink="http://www.w3.org/1999/xlink" xlink:title="centromeric indices" id="ABBRID0EBPAI" xlink:type="simple">CI</abbrev> – centromeric index; <abbrev xmlns:xlink="http://www.w3.org/1999/xlink" xlink:title="relative chromosome length" id="ABBRID0EFPAI" xlink:type="simple">RL</abbrev> – relative chromosome length; m – metacentric chromosome; sm – submetacentric chromosome; st – subtelocentric chromosome; t – acrocentric chromosome; <sup>sat</sup> – chromosome showing secondary constriction.</p></fn></table-wrap-foot></table-wrap><table-wrap id="T3" position="float" orientation="portrait"><label>Table 3.</label><caption><p>Karyotype parameters in white-flowered <tp:taxon-name><tp:taxon-name-part taxon-name-part-type="genus" reg="Eranthis">Eranthis</tp:taxon-name-part><tp:taxon-name-part taxon-name-part-type="infraspecific-rank">sect.</tp:taxon-name-part><tp:taxon-name-part taxon-name-part-type="section" reg="Shibateranthis">Shibateranthis</tp:taxon-name-part></tp:taxon-name>.</p></caption><table id="TID0EF6CI" rules="all"><tbody><tr><td rowspan="1" colspan="1">
                      <bold>Species</bold>
                    </td><td rowspan="1" colspan="1">
                      <bold>N</bold>
                    </td><td rowspan="1" colspan="1">
                      <bold>Ploidy level</bold>
                    </td><td rowspan="1" colspan="1">
                      <bold>2<italic>n</italic></bold>
                    </td><td rowspan="1" colspan="1">
                      <bold>Karyotype formula</bold>
                    </td><td rowspan="1" colspan="1">
                      <bold>
                        <abbrev xmlns:xlink="http://www.w3.org/1999/xlink" xlink:title="total haploid length" id="ABBRID0EQ1AI" xlink:type="simple">THL</abbrev>
                      </bold>
                    </td><td rowspan="1" colspan="1">
                      <bold>CV<sub><abbrev xmlns:xlink="http://www.w3.org/1999/xlink" xlink:title="chromosome length" id="ABBRID0E21AI" xlink:type="simple">CL</abbrev></sub></bold>
                    </td><td rowspan="1" colspan="1">
                      <bold>M<sub>CA</sub></bold>
                    </td><td rowspan="1" colspan="1">
                      <bold>CV<sub><abbrev xmlns:xlink="http://www.w3.org/1999/xlink" xlink:title="centromeric indices" id="ABBRID0EO2AI" xlink:type="simple">CI</abbrev></sub></bold>
                    </td></tr><tr><td rowspan="1" colspan="1">
                      <italic>
                        <tp:taxon-name><tp:taxon-name-part taxon-name-part-type="genus" reg="Eranthis">E.</tp:taxon-name-part><tp:taxon-name-part taxon-name-part-type="species" reg="lobulata">lobulata</tp:taxon-name-part></tp:taxon-name>
                      </italic>
                    </td><td rowspan="1" colspan="1">6</td><td rowspan="1" colspan="1">2<italic>x</italic></td><td rowspan="1" colspan="1">16</td><td rowspan="1" colspan="1">10m + 2sm<sup>sat</sup> + 2 st + 2t + 0–1B</td><td rowspan="1" colspan="1">54.24 (0.92)</td><td rowspan="1" colspan="1">19.68 (0.36)</td><td rowspan="1" colspan="1">28.15 (0.80)</td><td rowspan="1" colspan="1">38.05 (1.09)</td></tr><tr><td rowspan="1" colspan="1"><italic><tp:taxon-name><tp:taxon-name-part taxon-name-part-type="genus" reg="Eranthis">E.</tp:taxon-name-part><tp:taxon-name-part taxon-name-part-type="species" reg="stellata">stellata</tp:taxon-name-part></tp:taxon-name></italic> (pop. 2)</td><td rowspan="1" colspan="1">5</td><td rowspan="1" colspan="1">2<italic>x</italic></td><td rowspan="1" colspan="1">16</td><td rowspan="1" colspan="1">10m + 2sm + 2sm<sup>sat</sup> + 2t</td><td rowspan="1" colspan="1">61.30 (1.91)</td><td rowspan="1" colspan="1">20.77(0.84)</td><td rowspan="1" colspan="1">21.63(0.51)</td><td rowspan="1" colspan="1">31.69(0.83)</td></tr><tr><td rowspan="1" colspan="1"><italic><tp:taxon-name><tp:taxon-name-part taxon-name-part-type="genus" reg="Eranthis">E.</tp:taxon-name-part><tp:taxon-name-part taxon-name-part-type="species" reg="tanhoensis">tanhoensis</tp:taxon-name-part></tp:taxon-name></italic> (pop. 12)</td><td rowspan="1" colspan="1">5</td><td rowspan="1" colspan="1">2<italic>x</italic></td><td rowspan="1" colspan="1">14</td><td rowspan="1" colspan="1">8m + 2m<sup>sat</sup> + 4sm + 0–8B</td><td rowspan="1" colspan="1">49.67 (2.02)</td><td rowspan="1" colspan="1">22.11 (1.10)</td><td rowspan="1" colspan="1">15.46 (0.76)</td><td rowspan="1" colspan="1">16.32 (1.24)</td></tr><tr><td rowspan="1" colspan="1"><italic><tp:taxon-name><tp:taxon-name-part taxon-name-part-type="genus" reg="Eranthis">E.</tp:taxon-name-part><tp:taxon-name-part taxon-name-part-type="species" reg="sibirica">sibirica</tp:taxon-name-part></tp:taxon-name></italic> (pop. 15)</td><td rowspan="1" colspan="1">2</td><td rowspan="1" colspan="1">6<italic>x</italic></td><td rowspan="1" colspan="1">42</td><td rowspan="1" colspan="1">32m + 8sm + 2sm<sup>sat</sup></td><td rowspan="1" colspan="1">165.24 (0.85)</td><td rowspan="1" colspan="1">17.55(0.87)</td><td rowspan="1" colspan="1">13.41(0.65)</td><td rowspan="1" colspan="1">12.87(0.18)</td></tr><tr><td rowspan="1" colspan="1">
                      <italic>
                        <tp:taxon-name><tp:taxon-name-part taxon-name-part-type="genus" reg="Eranthis">E.</tp:taxon-name-part><tp:taxon-name-part taxon-name-part-type="species" reg="byunsanensis">byunsanensis</tp:taxon-name-part></tp:taxon-name>
                      </italic>
                    </td><td rowspan="1" colspan="1">4</td><td rowspan="1" colspan="1">2<italic>x</italic></td><td rowspan="1" colspan="1">16</td><td rowspan="1" colspan="1">10m + 1sm + 5 st</td><td rowspan="1" colspan="1">50.26 (0.83)</td><td rowspan="1" colspan="1">25.69 (0.66)</td><td rowspan="1" colspan="1">26.43 (0.23)</td><td rowspan="1" colspan="1">37.18 (1.11)</td></tr><tr><td rowspan="1" colspan="1"><italic><tp:taxon-name><tp:taxon-name-part taxon-name-part-type="genus" reg="Eranthis">E.</tp:taxon-name-part><tp:taxon-name-part taxon-name-part-type="species" reg="pinnatifida">pinnatifida</tp:taxon-name-part></tp:taxon-name></italic> (pop. 21)</td><td rowspan="1" colspan="1">5</td><td rowspan="1" colspan="1">2<italic>x</italic></td><td rowspan="1" colspan="1">16</td><td rowspan="1" colspan="1">8m + 6sm + 2 st<sup>sat</sup></td><td rowspan="1" colspan="1">53.82 (0.81)</td><td rowspan="1" colspan="1">25.81 (0.89)</td><td rowspan="1" colspan="1">25.16 (0.72)</td><td rowspan="1" colspan="1">24.90 (0.88)</td></tr></tbody></table><table-wrap-foot><fn><p>Notes: <abbrev xmlns:xlink="http://www.w3.org/1999/xlink" xlink:title="total haploid length" id="ABBRID0E6DBI" xlink:type="simple">THL</abbrev> – total haploid length, CV<sub><abbrev xmlns:xlink="http://www.w3.org/1999/xlink" xlink:title="chromosome length" id="ABBRID0EEEBI" xlink:type="simple">CL</abbrev></sub> – Coefficient of Variation of Chromosome Length, M<sub>CA</sub> – Mean Centromeric Asymmetry, CV<sub><abbrev xmlns:xlink="http://www.w3.org/1999/xlink" xlink:title="centromeric indices" id="ABBRID0ELEBI" xlink:type="simple">CI</abbrev></sub> – Coefficient of Variation of Centromeric Index; mean value (standard deviation). m – metacentric chromosome; sm – submetacentric chromosome; st – subtelocentric chromosome; t – acrocentric chromosome; <sup>sat</sup> – satellite chromosome; B – B chromosome.</p></fn></table-wrap-foot></table-wrap><fig id="F3" position="float" orientation="portrait"><object-id xmlns:xlink="http://www.w3.org/1999/xlink" content-type="doi" xlink:type="simple">10.3897/phytokeys.187.75715.figure3</object-id><object-id xmlns:xlink="http://www.w3.org/1999/xlink" content-type="arpha" xlink:type="simple">D032CC5F-D446-5648-AF21-A3B00A29D9AC</object-id><label>Figure 3.</label><caption><p>Haploid idiograms of white-flowered <tp:taxon-name><tp:taxon-name-part taxon-name-part-type="genus" reg="Eranthis">Eranthis</tp:taxon-name-part><tp:taxon-name-part taxon-name-part-type="infraspecific-rank">sect.</tp:taxon-name-part><tp:taxon-name-part taxon-name-part-type="section" reg="Shibateranthis">Shibateranthis</tp:taxon-name-part></tp:taxon-name> species. I–VIII – chromosome pairs; m – metacentric chromosome; sm – submetacentric chromosome; st – subtelocentric chromosome; t – acrocentric chromosome; T – telocentric chromosome; B – B chromosome.</p></caption><graphic xmlns:xlink="http://www.w3.org/1999/xlink" xlink:href="phytokeys-187-207-g003.jpg" position="float" orientation="portrait" xlink:type="simple" id="oo_629269.jpg"><uri content-type="original_file" xlink:type="simple">https://binary.pensoft.net/fig/629269</uri></graphic></fig></tp:treatment-sec><ref-list><ref id="B16"><mixed-citation xmlns:xlink="http://www.w3.org/1999/xlink" xlink:type="simple"><person-group><name name-style="western"><surname>Erst</surname><given-names>AS</given-names></name><name name-style="western"><surname>Sukhorukov</surname><given-names>AP</given-names></name><name name-style="western"><surname>Mitrenina</surname><given-names>EY</given-names></name><name name-style="western"><surname>Skaptsov</surname><given-names>MV</given-names></name><name name-style="western"><surname>Kostikova</surname><given-names>VA</given-names></name><name name-style="western"><surname>Chernisheva</surname><given-names>OA</given-names></name><name name-style="western"><surname>Troshkina</surname><given-names>VI</given-names></name><name name-style="western"><surname>Kushunina</surname><given-names>MA</given-names></name><name name-style="western"><surname>Krivenko</surname><given-names>DA</given-names></name><name name-style="western"><surname>Ikeda</surname><given-names>H</given-names></name><name name-style="western"><surname>Xiang</surname><given-names>K</given-names></name><name name-style="western"><surname>Wang</surname><given-names>W</given-names></name></person-group> (<year>2020b</year>) <article-title>An integrative taxonomic approach reveals a new species of <italic><tp:taxon-name><tp:taxon-name-part taxon-name-part-type="genus">Eranthis</tp:taxon-name-part></tp:taxon-name></italic> (<tp:taxon-name><tp:taxon-name-part taxon-name-part-type="family">Ranunculaceae</tp:taxon-name-part></tp:taxon-name>) in North Asia.</article-title><source>PhytoKeys</source><volume>140</volume>: <fpage>75</fpage>–<lpage>100</lpage>. <ext-link xlink:type="simple" ext-link-type="doi" xlink:href="10.3897/phytokeys.140.49048">https://doi.org/10.3897/phytokeys.140.49048</ext-link></mixed-citation></ref></ref-list></tp:taxon-treatment>
