# Supplementary material for: ﻿Karyotype and genome size variation in white-flowered Eranthis sect. Shibateranthis (Ranunculaceae)
Source: PhytoKeys. 2021 Dec 31;187:207–27. doi: 10.3897/phytokeys.187.75715 (PMC8741716; doi:10.3897/phytokeys.187.75715)
Supplement: XML Treatment for Eranthis sibirica [file phytokeys.187.75715-treatment4.xml]

<!DOCTYPE tp:taxon-treatment
  PUBLIC "-//TaxonX//DTD Taxonomic Treatment Publishing DTD v0 20100105//EN" "tax-treatment-NSO.dtd">
<tp:taxon-treatment xmlns:tp="http://www.plazi.org/taxpub"><tp:treatment-meta><kwd-group><label>Taxon classification</label><kwd>
                <named-content content-type="kingdom">Plantae</named-content>
              </kwd><kwd>
                <named-content content-type="order">Ranunculales</named-content>
              </kwd><kwd>
                <named-content content-type="family">Ranunculaceae</named-content>
              </kwd></kwd-group><mixed-citation publication-type="journal"><person-group><name><surname>Mitrenina</surname><given-names>Elizaveta Yu.</given-names></name><name><surname>Erst</surname><given-names>Andrey S.</given-names></name><name><surname>Peruzzi</surname><given-names>Lorenzo</given-names></name><name><surname>Skaptsov</surname><given-names>Mikhail V.</given-names></name><name><surname>Ikeda</surname><given-names>Hiroshi</given-names></name><name><surname>Nikulin</surname><given-names>Vyacheslav Yu.</given-names></name><name><surname>Wang</surname><given-names>Wei</given-names></name></person-group><article-title>﻿Karyotype and genome size variation in white-flowered <italic><tp:taxon-name><tp:taxon-name-part taxon-name-part-type="genus" reg="Eranthis">Eranthis</tp:taxon-name-part></tp:taxon-name></italic> sect. <italic><tp:taxon-name><tp:taxon-name-part taxon-name-part-type="genus" reg="Eranthis"/><tp:taxon-name-part taxon-name-part-type="section" reg="Shibateranthis">Shibateranthis</tp:taxon-name-part></tp:taxon-name></italic> (<tp:taxon-name><tp:taxon-name-part taxon-name-part-type="family">Ranunculaceae</tp:taxon-name-part></tp:taxon-name>)</article-title><source>PhytoKeys</source><day>31</day><month>12</month><year>2021</year><volume>187</volume><fpage>207</fpage><lpage>227</lpage><pub-id pub-id-type="doi">10.3897/phytokeys.187.75715</pub-id></mixed-citation></tp:treatment-meta><tp:nomenclature><label>﻿</label><tp:taxon-name>
              <object-id xmlns:xlink="http://www.w3.org/1999/xlink" content-type="arpha" xlink:type="simple">ED1DFAAE-0112-5A26-BC9B-2FA8F508B44F</object-id>
              <tp:taxon-name-part taxon-name-part-type="genus" reg="Eranthis">Eranthis</tp:taxon-name-part>
              <tp:taxon-name-part taxon-name-part-type="species" reg="sibirica">sibirica</tp:taxon-name-part>
            </tp:taxon-name></tp:nomenclature><tp:treatment-sec sec-type="notes" id="SECID0E3IBI"><title>Notes.</title><p>The somatic chromosome number of <italic><tp:taxon-name><tp:taxon-name-part taxon-name-part-type="genus" reg="Eranthis">E.</tp:taxon-name-part><tp:taxon-name-part taxon-name-part-type="species" reg="sibirica">sibirica</tp:taxon-name-part></tp:taxon-name></italic>, another endemic species from Siberia, is 2<italic>n</italic> = 42. The chromosome set of the species includes metacentric and submetacentric types of chromosomes. The karyotype formula of <italic><tp:taxon-name><tp:taxon-name-part taxon-name-part-type="genus" reg="Eranthis">E.</tp:taxon-name-part><tp:taxon-name-part taxon-name-part-type="species" reg="sibirica">sibirica</tp:taxon-name-part></tp:taxon-name></italic> is 2<italic>n</italic> = 6<italic>x</italic> = 42 = 32m + 8sm + 2sm<sup>sat</sup>. Here, we present the results of the karyomorphological analysis of <italic><tp:taxon-name><tp:taxon-name-part taxon-name-part-type="genus" reg="Eranthis">E.</tp:taxon-name-part><tp:taxon-name-part taxon-name-part-type="species" reg="sibirica">sibirica</tp:taxon-name-part></tp:taxon-name></italic> from the "Slyudyanka Town" population (pop. 15) (Tables <xref ref-type="table" rid="T2">2</xref> and <xref ref-type="table" rid="T3">3</xref>; Figs <xref ref-type="fig" rid="F2">2F</xref> and <xref ref-type="fig" rid="F3">3</xref>).</p></tp:treatment-sec><tp:treatment-sec><!--Section generated to contain objects referenced in tp:taxon-treatment.--><table-wrap id="T2" position="float" orientation="portrait"><label>Table 2.</label><caption><p>Karyomorphological parameters in white-flowered <tp:taxon-name><tp:taxon-name-part taxon-name-part-type="genus" reg="Eranthis">Eranthis</tp:taxon-name-part><tp:taxon-name-part taxon-name-part-type="infraspecific-rank">sect.</tp:taxon-name-part><tp:taxon-name-part taxon-name-part-type="section" reg="Shibateranthis">Shibateranthis</tp:taxon-name-part></tp:taxon-name>.</p></caption><table id="TID0E4DBI" rules="all"><tbody><tr><th rowspan="1" colspan="1">Species</th><th rowspan="1" colspan="1">Chromosome pair</th><th rowspan="1" colspan="1"><abbrev xmlns:xlink="http://www.w3.org/1999/xlink" xlink:title="chromosome length" id="ABBRID0EBGBG" xlink:type="simple">CL</abbrev> (µm)</th><th rowspan="1" colspan="1">r</th><th rowspan="1" colspan="1">
                      <abbrev xmlns:xlink="http://www.w3.org/1999/xlink" xlink:title="centromeric indices" id="ABBRID0EMGBG" xlink:type="simple">CI</abbrev>
                    </th><th rowspan="1" colspan="1"><abbrev xmlns:xlink="http://www.w3.org/1999/xlink" xlink:title="relative chromosome length" id="ABBRID0EUGBG" xlink:type="simple">RL</abbrev> (%)</th><th rowspan="1" colspan="1">Type</th></tr><tr><td rowspan="8" colspan="1">
                      <bold>
                        <italic>
                          <tp:taxon-name><tp:taxon-name-part taxon-name-part-type="genus" reg="Eranthis">E.</tp:taxon-name-part><tp:taxon-name-part taxon-name-part-type="species" reg="lobulata">lobulata</tp:taxon-name-part></tp:taxon-name>
                        </italic>
                      </bold>
                    </td><td rowspan="1" colspan="1">I</td><td rowspan="1" colspan="1">8.46 ± 0.42</td><td rowspan="1" colspan="1">1.07 ± 0.04</td><td rowspan="1" colspan="1">0.48</td><td rowspan="1" colspan="1">7.80</td><td rowspan="1" colspan="1">m</td></tr><tr><td rowspan="1" colspan="1">II</td><td rowspan="1" colspan="1">8.19 ± 0.31</td><td rowspan="1" colspan="1">1.16 ± 0.09</td><td rowspan="1" colspan="1">0.46</td><td rowspan="1" colspan="1">7.55</td><td rowspan="1" colspan="1">m</td></tr><tr><td rowspan="1" colspan="1">III</td><td rowspan="1" colspan="1">7.43 ± 0.30</td><td rowspan="1" colspan="1">1.17 ± 0.07</td><td rowspan="1" colspan="1">0.46</td><td rowspan="1" colspan="1">6.85</td><td rowspan="1" colspan="1">m</td></tr><tr><td rowspan="1" colspan="1">IV</td><td rowspan="1" colspan="1">7.38 ± 0.16</td><td rowspan="1" colspan="1">1.36 ± 0.10</td><td rowspan="1" colspan="1">0.42</td><td rowspan="1" colspan="1">6.80</td><td rowspan="1" colspan="1">m</td></tr><tr><td rowspan="1" colspan="1">V</td><td rowspan="1" colspan="1">7.00 ± 0.29</td><td rowspan="1" colspan="1">1.28 ± 0.05</td><td rowspan="1" colspan="1">0.44</td><td rowspan="1" colspan="1">6.45</td><td rowspan="1" colspan="1">m</td></tr><tr><td rowspan="1" colspan="1">VI</td><td rowspan="1" colspan="1">6.11 ± 0.15</td><td rowspan="1" colspan="1">2.05 ± 0.09</td><td rowspan="1" colspan="1">0.33</td><td rowspan="1" colspan="1">5.63</td><td rowspan="1" colspan="1">sm<sup>sat</sup></td></tr><tr><td rowspan="1" colspan="1">VII</td><td rowspan="1" colspan="1">5.05 ± 0.21</td><td rowspan="1" colspan="1">5.04 ± 0.51</td><td rowspan="1" colspan="1">0.17</td><td rowspan="1" colspan="1">4.66</td><td rowspan="1" colspan="1">st</td></tr><tr><td rowspan="1" colspan="1">VIII</td><td rowspan="1" colspan="1">4.62 ± 0.24</td><td rowspan="1" colspan="1">8.35 ± 0.84</td><td rowspan="1" colspan="1">0.11</td><td rowspan="1" colspan="1">4.26</td><td rowspan="1" colspan="1">t</td></tr><tr><td rowspan="8" colspan="1">
                      <bold><italic><tp:taxon-name><tp:taxon-name-part taxon-name-part-type="genus" reg="Eranthis">E.</tp:taxon-name-part><tp:taxon-name-part taxon-name-part-type="species" reg="stellata">stellata</tp:taxon-name-part></tp:taxon-name></italic> (pop. 2)</bold>
                    </td><td rowspan="1" colspan="1">I</td><td rowspan="1" colspan="1">9.61 ± 0.34</td><td rowspan="1" colspan="1">1.07 ± 0.04</td><td rowspan="1" colspan="1">0.48</td><td rowspan="1" colspan="1">7.84</td><td rowspan="1" colspan="1">m</td></tr><tr><td rowspan="1" colspan="1">II</td><td rowspan="1" colspan="1">9.29 ± 0.31</td><td rowspan="1" colspan="1">1.07 ± 0.04</td><td rowspan="1" colspan="1">0.48</td><td rowspan="1" colspan="1">7.58</td><td rowspan="1" colspan="1">m</td></tr><tr><td rowspan="1" colspan="1">III</td><td rowspan="1" colspan="1">8.85 ± 0.39</td><td rowspan="1" colspan="1">1.06 ± 0.03</td><td rowspan="1" colspan="1">0.49</td><td rowspan="1" colspan="1">7.22</td><td rowspan="1" colspan="1">m</td></tr><tr><td rowspan="1" colspan="1">IV</td><td rowspan="1" colspan="1">8.31 ± 0.42</td><td rowspan="1" colspan="1">1.06 ± 0.04</td><td rowspan="1" colspan="1">0.49</td><td rowspan="1" colspan="1">6.78</td><td rowspan="1" colspan="1">m</td></tr><tr><td rowspan="1" colspan="1">V</td><td rowspan="1" colspan="1">7.89 ± 0.16</td><td rowspan="1" colspan="1">1.33 ± 0.07</td><td rowspan="1" colspan="1">0.43</td><td rowspan="1" colspan="1">6.44</td><td rowspan="1" colspan="1">m</td></tr><tr><td rowspan="1" colspan="1">VI</td><td rowspan="1" colspan="1">6.21 ± 0.25</td><td rowspan="1" colspan="1">2.00 ± 0.19</td><td rowspan="1" colspan="1">0.33</td><td rowspan="1" colspan="1">5.06</td><td rowspan="1" colspan="1">sm</td></tr><tr><td rowspan="1" colspan="1">VII</td><td rowspan="1" colspan="1">6.13 ± 0.40</td><td rowspan="1" colspan="1">2.14 ± 0.18</td><td rowspan="1" colspan="1">0.32</td><td rowspan="1" colspan="1">5.00</td><td rowspan="1" colspan="1">sm<sup>sat</sup></td></tr><tr><td rowspan="1" colspan="1">VIII</td><td rowspan="1" colspan="1">5.01 ± 0.34</td><td rowspan="1" colspan="1">7.86 ± 0.38</td><td rowspan="1" colspan="1">0.11</td><td rowspan="1" colspan="1">4.08</td><td rowspan="1" colspan="1">t</td></tr><tr><td rowspan="7" colspan="1">
                      <bold><italic><tp:taxon-name><tp:taxon-name-part taxon-name-part-type="genus" reg="Eranthis">E.</tp:taxon-name-part><tp:taxon-name-part taxon-name-part-type="species" reg="tanhoensis">tanhoensis</tp:taxon-name-part></tp:taxon-name></italic> (pop. 12)</bold>
                    </td><td rowspan="1" colspan="1">I</td><td rowspan="1" colspan="1">8.68 ± 0.36</td><td rowspan="1" colspan="1">1.09 ± 0.05</td><td rowspan="1" colspan="1">0.48</td><td rowspan="1" colspan="1">8.74</td><td rowspan="1" colspan="1">m</td></tr><tr><td rowspan="1" colspan="1">II</td><td rowspan="1" colspan="1">8.56 ± 0.41</td><td rowspan="1" colspan="1">1.23 ± 0.06</td><td rowspan="1" colspan="1">0.45</td><td rowspan="1" colspan="1">8.62</td><td rowspan="1" colspan="1">m<sup>sat</sup></td></tr><tr><td rowspan="1" colspan="1">III</td><td rowspan="1" colspan="1">8.16 ± 0.29</td><td rowspan="1" colspan="1">1.07 ± 0.05</td><td rowspan="1" colspan="1">0.48</td><td rowspan="1" colspan="1">8.21</td><td rowspan="1" colspan="1">m</td></tr><tr><td rowspan="1" colspan="1">IV</td><td rowspan="1" colspan="1">7.73 ± 0.35</td><td rowspan="1" colspan="1">1.07 ± 0.05</td><td rowspan="1" colspan="1">0.48</td><td rowspan="1" colspan="1">7.78</td><td rowspan="1" colspan="1">m</td></tr><tr><td rowspan="1" colspan="1">V</td><td rowspan="1" colspan="1">6.63 ± 0.46</td><td rowspan="1" colspan="1">1.37 ± 0.11</td><td rowspan="1" colspan="1">0.42</td><td rowspan="1" colspan="1">6.67</td><td rowspan="1" colspan="1">m</td></tr><tr><td rowspan="1" colspan="1">VI</td><td rowspan="1" colspan="1">5.72 ± 0.46</td><td rowspan="1" colspan="1">1.92 ± 0.14</td><td rowspan="1" colspan="1">0.34</td><td rowspan="1" colspan="1">5.76</td><td rowspan="1" colspan="1">sm</td></tr><tr><td rowspan="1" colspan="1">VII</td><td rowspan="1" colspan="1">4.19 ± 0.38</td><td rowspan="1" colspan="1">2.34 ± 0.15</td><td rowspan="1" colspan="1">0.30</td><td rowspan="1" colspan="1">4.22</td><td rowspan="1" colspan="1">sm</td></tr><tr><td rowspan="21" colspan="1">
                      <bold><italic><tp:taxon-name><tp:taxon-name-part taxon-name-part-type="genus" reg="Eranthis">E.</tp:taxon-name-part><tp:taxon-name-part taxon-name-part-type="species" reg="sibirica">sibirica</tp:taxon-name-part></tp:taxon-name></italic> (pop. 15)</bold>
                    </td><td rowspan="1" colspan="1">I</td><td rowspan="1" colspan="1">9.51 ± 0.24</td><td rowspan="1" colspan="1">1.08 ± 0.04</td><td rowspan="1" colspan="1">0.48</td><td rowspan="1" colspan="1">2.88</td><td rowspan="1" colspan="1">m</td></tr><tr><td rowspan="1" colspan="1">II</td><td rowspan="1" colspan="1">9.47 ± 0.29</td><td rowspan="1" colspan="1">1.03 ± 0.02</td><td rowspan="1" colspan="1">0.49</td><td rowspan="1" colspan="1">2.87</td><td rowspan="1" colspan="1">m</td></tr><tr><td rowspan="1" colspan="1">III</td><td rowspan="1" colspan="1">9.20 ± 0.06</td><td rowspan="1" colspan="1">1.17 ± 0.03</td><td rowspan="1" colspan="1">0.46</td><td rowspan="1" colspan="1">2.78</td><td rowspan="1" colspan="1">m</td></tr><tr><td rowspan="1" colspan="1">IV</td><td rowspan="1" colspan="1">9.13 ± 0.13</td><td rowspan="1" colspan="1">1.10 ± 0.06</td><td rowspan="1" colspan="1">0.48</td><td rowspan="1" colspan="1">2.76</td><td rowspan="1" colspan="1">m</td></tr><tr><td rowspan="1" colspan="1">V</td><td rowspan="1" colspan="1">9.00 ± 0.11</td><td rowspan="1" colspan="1">1.05 ± 0.02</td><td rowspan="1" colspan="1">0.49</td><td rowspan="1" colspan="1">2.72</td><td rowspan="1" colspan="1">m</td></tr><tr><td rowspan="1" colspan="1">VI</td><td rowspan="1" colspan="1">8.91 ± 0.14</td><td rowspan="1" colspan="1">1.39 ± 0.12</td><td rowspan="1" colspan="1">0.42</td><td rowspan="1" colspan="1">2.70</td><td rowspan="1" colspan="1">m</td></tr><tr><td rowspan="1" colspan="1">VII</td><td rowspan="1" colspan="1">8.88 ± 0.07</td><td rowspan="1" colspan="1">1.20 ± 0.03</td><td rowspan="1" colspan="1">0.45</td><td rowspan="1" colspan="1">2.69</td><td rowspan="1" colspan="1">m</td></tr><tr><td rowspan="1" colspan="1">VIII</td><td rowspan="1" colspan="1">8.87 ± 0.16</td><td rowspan="1" colspan="1">1.05 ± 0.03</td><td rowspan="1" colspan="1">0.49</td><td rowspan="1" colspan="1">2.68</td><td rowspan="1" colspan="1">m</td></tr><tr><td rowspan="1" colspan="1">IX</td><td rowspan="1" colspan="1">8.67 ± 0.10</td><td rowspan="1" colspan="1">1.08 ± 0.05</td><td rowspan="1" colspan="1">0.48</td><td rowspan="1" colspan="1">2.62</td><td rowspan="1" colspan="1">m</td></tr><tr><td rowspan="1" colspan="1">X</td><td rowspan="1" colspan="1">8.47 ± 0.09</td><td rowspan="1" colspan="1">1.27 ± 0.09</td><td rowspan="1" colspan="1">0.44</td><td rowspan="1" colspan="1">2.56</td><td rowspan="1" colspan="1">m</td></tr><tr><td rowspan="1" colspan="1">XI</td><td rowspan="1" colspan="1">8.44 ± 0.15</td><td rowspan="1" colspan="1">1.07 ± 0.03</td><td rowspan="1" colspan="1">0.48</td><td rowspan="1" colspan="1">2.55</td><td rowspan="1" colspan="1">m</td></tr><tr><td rowspan="1" colspan="1">XII</td><td rowspan="1" colspan="1">8.14 ± 0.13</td><td rowspan="1" colspan="1">1.16 ± 0.02</td><td rowspan="1" colspan="1">0.46</td><td rowspan="1" colspan="1">2.46</td><td rowspan="1" colspan="1">m</td></tr><tr><td rowspan="1" colspan="1">XIII</td><td rowspan="1" colspan="1">7.71 ± 0.04</td><td rowspan="1" colspan="1">1.18 ± 0.09</td><td rowspan="1" colspan="1">0.46</td><td rowspan="1" colspan="1">2.33</td><td rowspan="1" colspan="1">m</td></tr><tr><td rowspan="1" colspan="1">XIV</td><td rowspan="1" colspan="1">7.46 ± 0.15</td><td rowspan="1" colspan="1">1.35 ± 0.15</td><td rowspan="1" colspan="1">0.43</td><td rowspan="1" colspan="1">2.26</td><td rowspan="1" colspan="1">m</td></tr><tr><td rowspan="1" colspan="1">XV</td><td rowspan="1" colspan="1">7.26 ± 0.21</td><td rowspan="1" colspan="1">1.70 ± 0.06</td><td rowspan="1" colspan="1">0.37</td><td rowspan="1" colspan="1">2.20</td><td rowspan="1" colspan="1">sm</td></tr><tr><td rowspan="1" colspan="1">XVI</td><td rowspan="1" colspan="1">7.10 ± 0.04</td><td rowspan="1" colspan="1">1.28 ± 0.03</td><td rowspan="1" colspan="1">0.44</td><td rowspan="1" colspan="1">2.15</td><td rowspan="1" colspan="1">m</td></tr><tr><td rowspan="1" colspan="1">XVII</td><td rowspan="1" colspan="1">6.89 ± 0.05</td><td rowspan="1" colspan="1">1.61 ± 0.05</td><td rowspan="1" colspan="1">0.38</td><td rowspan="1" colspan="1">2.08</td><td rowspan="1" colspan="1">m</td></tr><tr><td rowspan="1" colspan="1">XVIII</td><td rowspan="1" colspan="1">6.45 ± 0.31</td><td rowspan="1" colspan="1">1.70 ± 0.08</td><td rowspan="1" colspan="1">0.37</td><td rowspan="1" colspan="1">1.95</td><td rowspan="1" colspan="1">sm</td></tr><tr><td rowspan="1" colspan="1">XIX</td><td rowspan="1" colspan="1">5.36 ± 0.23</td><td rowspan="1" colspan="1">1.97 ± 0.09</td><td rowspan="1" colspan="1">0.34</td><td rowspan="1" colspan="1">1.62</td><td rowspan="1" colspan="1">sm</td></tr><tr><td rowspan="1" colspan="1">XX</td><td rowspan="1" colspan="1">5.24 ± 0.25</td><td rowspan="1" colspan="1">1.74 ± 0.03</td><td rowspan="1" colspan="1">0.37</td><td rowspan="1" colspan="1">1.59</td><td rowspan="1" colspan="1">sm<sup>sat</sup></td></tr><tr><td rowspan="1" colspan="1">XXI</td><td rowspan="1" colspan="1">5.08 ± 0.34</td><td rowspan="1" colspan="1">2.29 ± 0.14</td><td rowspan="1" colspan="1">0.30</td><td rowspan="1" colspan="1">1.54</td><td rowspan="1" colspan="1">sm</td></tr><tr><td rowspan="9" colspan="1">
                      <bold>
                        <italic>
                          <tp:taxon-name><tp:taxon-name-part taxon-name-part-type="genus" reg="Eranthis">E.</tp:taxon-name-part><tp:taxon-name-part taxon-name-part-type="species" reg="byunsanensis">byunsanensis</tp:taxon-name-part></tp:taxon-name>
                        </italic>
                      </bold>
                    </td><td rowspan="1" colspan="1">I</td><td rowspan="1" colspan="1">8.59 ± 0.19</td><td rowspan="1" colspan="1">1.05 ± 0.03</td><td rowspan="1" colspan="1">0.49</td><td rowspan="1" colspan="1">8.55</td><td rowspan="1" colspan="1">m</td></tr><tr><td rowspan="1" colspan="1">II</td><td rowspan="1" colspan="1">8.13 ± 0.31</td><td rowspan="1" colspan="1">1.06 ± 0.04</td><td rowspan="1" colspan="1">0.49</td><td rowspan="1" colspan="1">8.09</td><td rowspan="1" colspan="1">m</td></tr><tr><td rowspan="1" colspan="1">III</td><td rowspan="1" colspan="1">7.65 ± 0.13</td><td rowspan="1" colspan="1">1.07 ± 0.04</td><td rowspan="1" colspan="1">0.48</td><td rowspan="1" colspan="1">7.61</td><td rowspan="1" colspan="1">m</td></tr><tr><td rowspan="1" colspan="1">IV</td><td rowspan="1" colspan="1">6.18 ± 0.09</td><td rowspan="1" colspan="1">1.40 ± 0.05</td><td rowspan="1" colspan="1">0.42</td><td rowspan="1" colspan="1">6.15</td><td rowspan="1" colspan="1">m</td></tr><tr><td rowspan="1" colspan="1">V</td><td rowspan="1" colspan="1">5.68 ± 0.21</td><td rowspan="1" colspan="1">1.19 ± 0.05</td><td rowspan="1" colspan="1">0.46</td><td rowspan="1" colspan="1">5.65</td><td rowspan="1" colspan="1">m</td></tr><tr><td rowspan="1" colspan="1">VI</td><td rowspan="1" colspan="1">5.44 ± 0.19</td><td rowspan="1" colspan="1">5.22 ± 0.30</td><td rowspan="1" colspan="1">0.16</td><td rowspan="1" colspan="1">5.41</td><td rowspan="1" colspan="1">st</td></tr><tr><td rowspan="1" colspan="1"/><td rowspan="1" colspan="1">5.19 ± 0.08</td><td rowspan="1" colspan="1">1.74 ± 0.05</td><td rowspan="1" colspan="1">0.37</td><td rowspan="1" colspan="1">5.17</td><td rowspan="1" colspan="1">sm</td></tr><tr><td rowspan="1" colspan="1">VII</td><td rowspan="1" colspan="1">5.20 ± 0.13</td><td rowspan="1" colspan="1">5.64 ± 0.19</td><td rowspan="1" colspan="1">0.15</td><td rowspan="1" colspan="1">5.17</td><td rowspan="1" colspan="1">st</td></tr><tr><td rowspan="1" colspan="1">VIII</td><td rowspan="1" colspan="1">3.52 ± 0.07</td><td rowspan="1" colspan="1">4.06 ± 0.37</td><td rowspan="1" colspan="1">0.20</td><td rowspan="1" colspan="1">3.50</td><td rowspan="1" colspan="1">st</td></tr><tr><td rowspan="8" colspan="1">
                      <bold><italic><tp:taxon-name><tp:taxon-name-part taxon-name-part-type="genus" reg="Eranthis">E.</tp:taxon-name-part><tp:taxon-name-part taxon-name-part-type="species" reg="pinnatifida">pinnatifida</tp:taxon-name-part></tp:taxon-name></italic> (pop. 21)</bold>
                    </td><td rowspan="1" colspan="1">I</td><td rowspan="1" colspan="1">9.24 ± 0.18</td><td rowspan="1" colspan="1">1.12 ± 0.02</td><td rowspan="1" colspan="1">0.47</td><td rowspan="1" colspan="1">8.58</td><td rowspan="1" colspan="1">m</td></tr><tr><td rowspan="1" colspan="1">II</td><td rowspan="1" colspan="1">8.63 ± 0.24</td><td rowspan="1" colspan="1">1.08 ± 0.06</td><td rowspan="1" colspan="1">0.48</td><td rowspan="1" colspan="1">8.02</td><td rowspan="1" colspan="1">m</td></tr><tr><td rowspan="1" colspan="1">III</td><td rowspan="1" colspan="1">8.25 ± 0.31</td><td rowspan="1" colspan="1">1.13 ± 0.03</td><td rowspan="1" colspan="1">0.47</td><td rowspan="1" colspan="1">7.66</td><td rowspan="1" colspan="1">m</td></tr><tr><td rowspan="1" colspan="1">IV</td><td rowspan="1" colspan="1">6.62 ± 0.12</td><td rowspan="1" colspan="1">1.37 ± 0.07</td><td rowspan="1" colspan="1">0.42</td><td rowspan="1" colspan="1">6.15</td><td rowspan="1" colspan="1">m</td></tr><tr><td rowspan="1" colspan="1">V</td><td rowspan="1" colspan="1">6.24 ± 0.26</td><td rowspan="1" colspan="1">2.77 ± 0.14</td><td rowspan="1" colspan="1">0.27</td><td rowspan="1" colspan="1">5.80</td><td rowspan="1" colspan="1">sm</td></tr><tr><td rowspan="1" colspan="1">VI</td><td rowspan="1" colspan="1">5.88 ± 0.18</td><td rowspan="1" colspan="1">2.38 ± 0.07</td><td rowspan="1" colspan="1">0.30</td><td rowspan="1" colspan="1">5.46</td><td rowspan="1" colspan="1">sm</td></tr><tr><td rowspan="1" colspan="1">VII</td><td rowspan="1" colspan="1">5.04 ± 0.11</td><td rowspan="1" colspan="1">1.95 ± 0.13</td><td rowspan="1" colspan="1">0.34</td><td rowspan="1" colspan="1">4.68</td><td rowspan="1" colspan="1">sm</td></tr><tr><td rowspan="1" colspan="1">VIII</td><td rowspan="1" colspan="1">3.92 ± 0.09</td><td rowspan="1" colspan="1">3.10 ± 0.29</td><td rowspan="1" colspan="1">0.24</td><td rowspan="1" colspan="1">3.64</td><td rowspan="1" colspan="1">st<sup>sat</sup></td></tr></tbody></table><table-wrap-foot><fn><p>Notes: <abbrev xmlns:xlink="http://www.w3.org/1999/xlink" xlink:title="chromosome length" id="ABBRID0E4OAI" xlink:type="simple">CL</abbrev> – chromosome length, mean value ± standard deviation; r – arm ratio, mean value ± standard deviation; <abbrev xmlns:xlink="http://www.w3.org/1999/xlink" xlink:title="centromeric indices" id="ABBRID0EBPAI" xlink:type="simple">CI</abbrev> – centromeric index; <abbrev xmlns:xlink="http://www.w3.org/1999/xlink" xlink:title="relative chromosome length" id="ABBRID0EFPAI" xlink:type="simple">RL</abbrev> – relative chromosome length; m – metacentric chromosome; sm – submetacentric chromosome; st – subtelocentric chromosome; t – acrocentric chromosome; <sup>sat</sup> – chromosome showing secondary constriction.</p></fn></table-wrap-foot></table-wrap><table-wrap id="T3" position="float" orientation="portrait"><label>Table 3.</label><caption><p>Karyotype parameters in white-flowered <tp:taxon-name><tp:taxon-name-part taxon-name-part-type="genus" reg="Eranthis">Eranthis</tp:taxon-name-part><tp:taxon-name-part taxon-name-part-type="infraspecific-rank">sect.</tp:taxon-name-part><tp:taxon-name-part taxon-name-part-type="section" reg="Shibateranthis">Shibateranthis</tp:taxon-name-part></tp:taxon-name>.</p></caption><table id="TID0EF6CI" rules="all"><tbody><tr><td rowspan="1" colspan="1">
                      <bold>Species</bold>
                    </td><td rowspan="1" colspan="1">
                      <bold>N</bold>
                    </td><td rowspan="1" colspan="1">
                      <bold>Ploidy level</bold>
                    </td><td rowspan="1" colspan="1">
                      <bold>2<italic>n</italic></bold>
                    </td><td rowspan="1" colspan="1">
                      <bold>Karyotype formula</bold>
                    </td><td rowspan="1" colspan="1">
                      <bold>
                        <abbrev xmlns:xlink="http://www.w3.org/1999/xlink" xlink:title="total haploid length" id="ABBRID0EQ1AI" xlink:type="simple">THL</abbrev>
                      </bold>
                    </td><td rowspan="1" colspan="1">
                      <bold>CV<sub><abbrev xmlns:xlink="http://www.w3.org/1999/xlink" xlink:title="chromosome length" id="ABBRID0E21AI" xlink:type="simple">CL</abbrev></sub></bold>
                    </td><td rowspan="1" colspan="1">
                      <bold>M<sub>CA</sub></bold>
                    </td><td rowspan="1" colspan="1">
                      <bold>CV<sub><abbrev xmlns:xlink="http://www.w3.org/1999/xlink" xlink:title="centromeric indices" id="ABBRID0EO2AI" xlink:type="simple">CI</abbrev></sub></bold>
                    </td></tr><tr><td rowspan="1" colspan="1">
                      <italic>
                        <tp:taxon-name><tp:taxon-name-part taxon-name-part-type="genus" reg="Eranthis">E.</tp:taxon-name-part><tp:taxon-name-part taxon-name-part-type="species" reg="lobulata">lobulata</tp:taxon-name-part></tp:taxon-name>
                      </italic>
                    </td><td rowspan="1" colspan="1">6</td><td rowspan="1" colspan="1">2<italic>x</italic></td><td rowspan="1" colspan="1">16</td><td rowspan="1" colspan="1">10m + 2sm<sup>sat</sup> + 2 st + 2t + 0–1B</td><td rowspan="1" colspan="1">54.24 (0.92)</td><td rowspan="1" colspan="1">19.68 (0.36)</td><td rowspan="1" colspan="1">28.15 (0.80)</td><td rowspan="1" colspan="1">38.05 (1.09)</td></tr><tr><td rowspan="1" colspan="1"><italic><tp:taxon-name><tp:taxon-name-part taxon-name-part-type="genus" reg="Eranthis">E.</tp:taxon-name-part><tp:taxon-name-part taxon-name-part-type="species" reg="stellata">stellata</tp:taxon-name-part></tp:taxon-name></italic> (pop. 2)</td><td rowspan="1" colspan="1">5</td><td rowspan="1" colspan="1">2<italic>x</italic></td><td rowspan="1" colspan="1">16</td><td rowspan="1" colspan="1">10m + 2sm + 2sm<sup>sat</sup> + 2t</td><td rowspan="1" colspan="1">61.30 (1.91)</td><td rowspan="1" colspan="1">20.77(0.84)</td><td rowspan="1" colspan="1">21.63(0.51)</td><td rowspan="1" colspan="1">31.69(0.83)</td></tr><tr><td rowspan="1" colspan="1"><italic><tp:taxon-name><tp:taxon-name-part taxon-name-part-type="genus" reg="Eranthis">E.</tp:taxon-name-part><tp:taxon-name-part taxon-name-part-type="species" reg="tanhoensis">tanhoensis</tp:taxon-name-part></tp:taxon-name></italic> (pop. 12)</td><td rowspan="1" colspan="1">5</td><td rowspan="1" colspan="1">2<italic>x</italic></td><td rowspan="1" colspan="1">14</td><td rowspan="1" colspan="1">8m + 2m<sup>sat</sup> + 4sm + 0–8B</td><td rowspan="1" colspan="1">49.67 (2.02)</td><td rowspan="1" colspan="1">22.11 (1.10)</td><td rowspan="1" colspan="1">15.46 (0.76)</td><td rowspan="1" colspan="1">16.32 (1.24)</td></tr><tr><td rowspan="1" colspan="1"><italic><tp:taxon-name><tp:taxon-name-part taxon-name-part-type="genus" reg="Eranthis">E.</tp:taxon-name-part><tp:taxon-name-part taxon-name-part-type="species" reg="sibirica">sibirica</tp:taxon-name-part></tp:taxon-name></italic> (pop. 15)</td><td rowspan="1" colspan="1">2</td><td rowspan="1" colspan="1">6<italic>x</italic></td><td rowspan="1" colspan="1">42</td><td rowspan="1" colspan="1">32m + 8sm + 2sm<sup>sat</sup></td><td rowspan="1" colspan="1">165.24 (0.85)</td><td rowspan="1" colspan="1">17.55(0.87)</td><td rowspan="1" colspan="1">13.41(0.65)</td><td rowspan="1" colspan="1">12.87(0.18)</td></tr><tr><td rowspan="1" colspan="1">
                      <italic>
                        <tp:taxon-name><tp:taxon-name-part taxon-name-part-type="genus" reg="Eranthis">E.</tp:taxon-name-part><tp:taxon-name-part taxon-name-part-type="species" reg="byunsanensis">byunsanensis</tp:taxon-name-part></tp:taxon-name>
                      </italic>
                    </td><td rowspan="1" colspan="1">4</td><td rowspan="1" colspan="1">2<italic>x</italic></td><td rowspan="1" colspan="1">16</td><td rowspan="1" colspan="1">10m + 1sm + 5 st</td><td rowspan="1" colspan="1">50.26 (0.83)</td><td rowspan="1" colspan="1">25.69 (0.66)</td><td rowspan="1" colspan="1">26.43 (0.23)</td><td rowspan="1" colspan="1">37.18 (1.11)</td></tr><tr><td rowspan="1" colspan="1"><italic><tp:taxon-name><tp:taxon-name-part taxon-name-part-type="genus" reg="Eranthis">E.</tp:taxon-name-part><tp:taxon-name-part taxon-name-part-type="species" reg="pinnatifida">pinnatifida</tp:taxon-name-part></tp:taxon-name></italic> (pop. 21)</td><td rowspan="1" colspan="1">5</td><td rowspan="1" colspan="1">2<italic>x</italic></td><td rowspan="1" colspan="1">16</td><td rowspan="1" colspan="1">8m + 6sm + 2 st<sup>sat</sup></td><td rowspan="1" colspan="1">53.82 (0.81)</td><td rowspan="1" colspan="1">25.81 (0.89)</td><td rowspan="1" colspan="1">25.16 (0.72)</td><td rowspan="1" colspan="1">24.90 (0.88)</td></tr></tbody></table><table-wrap-foot><fn><p>Notes: <abbrev xmlns:xlink="http://www.w3.org/1999/xlink" xlink:title="total haploid length" id="ABBRID0E6DBI" xlink:type="simple">THL</abbrev> – total haploid length, CV<sub><abbrev xmlns:xlink="http://www.w3.org/1999/xlink" xlink:title="chromosome length" id="ABBRID0EEEBI" xlink:type="simple">CL</abbrev></sub> – Coefficient of Variation of Chromosome Length, M<sub>CA</sub> – Mean Centromeric Asymmetry, CV<sub><abbrev xmlns:xlink="http://www.w3.org/1999/xlink" xlink:title="centromeric indices" id="ABBRID0ELEBI" xlink:type="simple">CI</abbrev></sub> – Coefficient of Variation of Centromeric Index; mean value (standard deviation). m – metacentric chromosome; sm – submetacentric chromosome; st – subtelocentric chromosome; t – acrocentric chromosome; <sup>sat</sup> – satellite chromosome; B – B chromosome.</p></fn></table-wrap-foot></table-wrap><fig id="F2" position="float" orientation="portrait"><object-id xmlns:xlink="http://www.w3.org/1999/xlink" content-type="doi" xlink:type="simple">10.3897/phytokeys.187.75715.figure2</object-id><object-id xmlns:xlink="http://www.w3.org/1999/xlink" content-type="arpha" xlink:type="simple">C7C1F701-E6A1-5ADD-B78E-63F8EA6CCEFE</object-id><label>Figure 2.</label><caption><p>Mitotic metaphase plates of white-flowered <tp:taxon-name><tp:taxon-name-part taxon-name-part-type="genus" reg="Eranthis">Eranthis</tp:taxon-name-part><tp:taxon-name-part taxon-name-part-type="infraspecific-rank">sect.</tp:taxon-name-part><tp:taxon-name-part taxon-name-part-type="section" reg="Shibateranthis">Shibateranthis</tp:taxon-name-part></tp:taxon-name><bold>A</bold><italic><tp:taxon-name><tp:taxon-name-part taxon-name-part-type="genus" reg="Eranthis">E.</tp:taxon-name-part><tp:taxon-name-part taxon-name-part-type="species" reg="lobulata">lobulata</tp:taxon-name-part></tp:taxon-name></italic>, 2<italic>n</italic> = 16 <bold>B</bold><italic><tp:taxon-name><tp:taxon-name-part taxon-name-part-type="genus" reg="Eranthis">E.</tp:taxon-name-part><tp:taxon-name-part taxon-name-part-type="species" reg="stellata">stellata</tp:taxon-name-part></tp:taxon-name></italic> (pop. 2), 2<italic>n</italic> = 16 <bold>C</bold><italic><tp:taxon-name><tp:taxon-name-part taxon-name-part-type="genus" reg="Eranthis">E.</tp:taxon-name-part><tp:taxon-name-part taxon-name-part-type="species" reg="stellata">stellata</tp:taxon-name-part></tp:taxon-name></italic> (pop. 6), 2<italic>n</italic> = 16 <bold>D</bold><italic><tp:taxon-name><tp:taxon-name-part taxon-name-part-type="genus" reg="Eranthis">E.</tp:taxon-name-part><tp:taxon-name-part taxon-name-part-type="species" reg="tanhoensis">tanhoensis</tp:taxon-name-part></tp:taxon-name></italic> (pop. 12), 2<italic>n</italic> = 14 <bold>E</bold><italic><tp:taxon-name><tp:taxon-name-part taxon-name-part-type="genus" reg="Eranthis">E.</tp:taxon-name-part><tp:taxon-name-part taxon-name-part-type="species" reg="tanhoensis">tanhoensis</tp:taxon-name-part></tp:taxon-name></italic> (pop. 10), 2<italic>n</italic> = 14+0–8B (arrows point at <bold>B</bold> chromosomes) <bold>F</bold><italic><tp:taxon-name><tp:taxon-name-part taxon-name-part-type="genus" reg="Eranthis">E.</tp:taxon-name-part><tp:taxon-name-part taxon-name-part-type="species" reg="sibirica">sibirica</tp:taxon-name-part></tp:taxon-name></italic> (pop. 15), 2<italic>n</italic> = 42 <bold>G</bold><italic><tp:taxon-name><tp:taxon-name-part taxon-name-part-type="genus" reg="Eranthis">E.</tp:taxon-name-part><tp:taxon-name-part taxon-name-part-type="species" reg="byunsanensis">byunsanensis</tp:taxon-name-part></tp:taxon-name></italic>, 2<italic>n</italic> = 16 (arrows point at the heteromorphic chromosome pair) <bold>H</bold><italic><tp:taxon-name><tp:taxon-name-part taxon-name-part-type="genus" reg="Eranthis">E.</tp:taxon-name-part><tp:taxon-name-part taxon-name-part-type="species" reg="pinnatifida">pinnatifida</tp:taxon-name-part></tp:taxon-name></italic> (pop. 21), 2<italic>n</italic> = 16 <bold>I</bold><italic><tp:taxon-name><tp:taxon-name-part taxon-name-part-type="genus" reg="Eranthis">E.</tp:taxon-name-part><tp:taxon-name-part taxon-name-part-type="species" reg="pinnatifida">pinnatifida</tp:taxon-name-part></tp:taxon-name></italic> (pop. 20), 2<italic>n</italic> = 16 (arrows point at heteromorphic chromosome pair). Scale bars: 10 μm. Microphotographs by E.Yu. Mitrenina.</p></caption><graphic xmlns:xlink="http://www.w3.org/1999/xlink" xlink:href="phytokeys-187-207-g002.jpg" position="float" orientation="portrait" xlink:type="simple" id="oo_629268.jpg"><uri content-type="original_file" xlink:type="simple">https://binary.pensoft.net/fig/629268</uri></graphic></fig><fig id="F3" position="float" orientation="portrait"><object-id xmlns:xlink="http://www.w3.org/1999/xlink" content-type="doi" xlink:type="simple">10.3897/phytokeys.187.75715.figure3</object-id><object-id xmlns:xlink="http://www.w3.org/1999/xlink" content-type="arpha" xlink:type="simple">D032CC5F-D446-5648-AF21-A3B00A29D9AC</object-id><label>Figure 3.</label><caption><p>Haploid idiograms of white-flowered <tp:taxon-name><tp:taxon-name-part taxon-name-part-type="genus" reg="Eranthis">Eranthis</tp:taxon-name-part><tp:taxon-name-part taxon-name-part-type="infraspecific-rank">sect.</tp:taxon-name-part><tp:taxon-name-part taxon-name-part-type="section" reg="Shibateranthis">Shibateranthis</tp:taxon-name-part></tp:taxon-name> species. I–VIII – chromosome pairs; m – metacentric chromosome; sm – submetacentric chromosome; st – subtelocentric chromosome; t – acrocentric chromosome; T – telocentric chromosome; B – B chromosome.</p></caption><graphic xmlns:xlink="http://www.w3.org/1999/xlink" xlink:href="phytokeys-187-207-g003.jpg" position="float" orientation="portrait" xlink:type="simple" id="oo_629269.jpg"><uri content-type="original_file" xlink:type="simple">https://binary.pensoft.net/fig/629269</uri></graphic></fig></tp:treatment-sec></tp:taxon-treatment>
